# Supplementary material for: Comparative Omics Analysis of Historic and Recent Isolates of Bordetella pertussis and Effects of Genome Rearrangements on Evolution
Source: Emerg Infect Dis. 2021 Jan;27(1):57–68. doi: 10.3201/eid2701.191541 (PMC7774529; doi:10.3201/eid2701.191541)
Supplement: Appendix 2 — Additional data on comparative omics analysis of historic and recent isolates of Bordetella pertussis and effects of genome rearrangements on evolution. [file 19-1541-Techapp-s2.xlsx]

## Sheet: Appendix 2 Table1
Article DOI: https://doi.org/10.3201/eid2710.191541
Comparative Omics Analysis of Historic and Recent Isolates of Bordetella pertussis and Effects of Genome Rearrangements on Evolution
Appendix 2 Table 1. Strains used in this study
Strain	Genbank accession number	Place of isolation	Year of isolation	ptxP type	Reference*
C393	CP010963	China	1951	ptxP1	1
B203	CP012128	USA: MI	1939	ptxP2	2
B202	CP016338	USA: PA	1946	ptxP1	2
B199	CP022361	USA: PA	1935	ptxP2	3
J042	CP019869	USA	1947	ptxP1	3
J043	CP016887	USA	1947	ptxP1	3
H374	CP010838	USA: CA	2010	ptxP3	1
H375	CP010961	USA: CA	2010	ptxP1	1
H378	CP010839	USA: CA	2010	ptxP3	1
H379	CP010840	USA: CA	2010	ptxP3	1
H380	CP010841	USA: CA	2010	ptxP3	1
H489	CP010842	USA: CA	2010	ptxP3	1
H542	CP010843	USA: CA	2010	ptxP3	1
H559	CP010844	USA: CA	2010	ptxP3	1
H561	CP010845	USA: CA	2010	ptxP3	1
H563	CP010846	USA: CA	2010	ptxP3	1
H564	CP010249	USA: CA	2010	ptxP3	1
H622	CP010847	USA: CA	2010	ptxP3	1
H627	CP010962	USA: CA	2010	ptxP3	1
H788	CP010250	USA: VT	2011	ptxP3	1
I669	CP010265	USA: VT	2011	ptxP3	1
I468	CP010251	USA: VT	2012	ptxP3	1
I469	CP010252	USA: VT	2012	ptxP3	1
I472	CP010253	USA: VT	2012	ptxP3	1
I476	CP010254	USA: VT	2012	ptxP3	1
I480	CP010255	USA: VT	2012	ptxP3	1
I483	CP010256	USA: VT	2012	ptxP3	1
I496	CP010257	USA: VT	2012	ptxP3	1
I498	CP010258	USA: VT	2012	ptxP3	1
I518	CP010259	USA: VT	2012	ptxP3	1
I521	CP010260	USA: VT	2012	ptxP3	1
I538	CP010261	USA: VT	2012	ptxP3	1
I539	CP010262	USA: VT	2012	ptxP3	1
I646	CP010263	USA: VT	2012	ptxP3	1
I656	CP010264	USA: VT	2012	ptxP3	1
I707	CP010266	USA: VT	2012	ptxP3	1
VS401	ERS2367615	Czech Republic	1954	ptxP1	4
VS366	ERS2367612	Czech Republic	1957	ptxP1	4
VS377	ERS2367614	Czech Republic	before 1966	ptxP1	4
VS393	ERS2367613	Czech Republic	before 1966	ptxP1	4
VS67	ERS2367611	Czech Republic	before 1966	ptxP1	4
H321	CP010965	France	2007	ND	5
I979	CP010966	USA:NY	2013	ptxP3	5
B1917	CP009751 ADKV01000000 ADKV01000001-ADKV01000679	Netherlands	2000	ptxP3	6
B1920	CP009752 ADKW01000000 ADKW01000001-ADKW01001596	Netherlands	2000	ptxP1	6
Bp137	CP010323	ND	ND	ptxP2	7
B1838	CP011440	Netherlands	1999	ptxP3	8
B1865	CP011441	Netherlands	1999	ptxP3	8
B3621	CP011401	France	2008	ptxP3	8
B3582	CP011443	Sweden	2009	ptxP3	8
B3585	CP011444	Sweden	2009	ptxP3	8
B3629	CP011400	France	2009	ptxP3	8
B3658	CP011446	Norway	2009	ptxP3	8
B3405	CP011442	Netherlands	2010	ptxP3	8
B3640	CP011445	Netherlands	2010	ptxP3	8
B3913	CP011447	Netherlands	2012	ptxP3	8
B3921	CP011448	Netherlands	2012	ptxP3	8
J445	CP017402	ND	ND	ptxP1	9
J446	CP017403	ND	ND	ptxP2	9
J447	CP017404	ND	ND	ptxP1	9
J448	CP017405	ND	ND	ptxP1	9
NCTC13666	LT906471	United Kingdom	2012	ptxP3	Unpublished
NCTC13667	LT906484	United Kingdom	2012	ptxP3	Unpublished
Bp155	ERS2513748	Czech Republic	2008	ptxP3	This study
Bp312	ERS2513749	Czech Republic	2008	ptxP3	This study
Bp6242	ERS2513751	Czech Republic	2012	ptxP3	This study
Bp6260	ERS2513752	Czech Republic	2012	ptxP3	This study
Bp6384	ERS2513753	Czech Republic	2012	ptxP3	This study
BpK10	ERS2513754	Czech Republic	2012	ptxP3	This study
Bp46	ERS2513746	Czech Republic	2014	ptxP3	This study
Bp82	ERS2513747	Czech Republic	2014	ptxP3	This study
Bp318	ERS2513750	Czech Republic	2015	ptxP3	This study
B226	CP016957	United Kingdom	1967	ptxP1	Unpublished
VA-UT25Sm1	CP015771	USA: TX	1977	ptxP1	Unpublished
C934	CP016961	USA: NJ	2000	ptxP3	Unpublished
D735	CP016960	USA: OH	2000	ptxP3	Unpublished
E537	CP016958	USA: MT	2001	ptxP3	Unpublished
VA-010	CP015770	USA: Virginia	2001	ptxP3	Unpublished
VA-09	CP015765	USA: Virginia	2001	ptxP3	Unpublished
VA-15	CP015766	USA: Virginia	2001	ptxP3	Unpublished
VA-18	CP015767	USA: Virginia	2001	ptxP3	Unpublished
D422	CP016959	USA: CA	2002	ptxP3	Unpublished
D717	CP016964	USA: NV	2002	ptxP3	Unpublished
D799	CP016963	USA: ID	2002	ptxP3	Unpublished
D925	CP016968	USA: NY	2002	ptxP3	Unpublished
E025	CP016967	USA: MD	2003	ptxP3	Unpublished
E541	CP016966	USA: MT	2003	ptxP3	Unpublished
E898	CP016962	USA: AZ	2005	ptxP3	Unpublished
E945	CP016956	USA: CA	2005	ptxP1	Unpublished
F013	CP016965	USA: NE	2005	ptxP3	Unpublished
MN531	CP014153	USA: VA	2005	ptxP3	Unpublished
VA-52	CP015763	USA: Virginia	2005	ptxP3	Unpublished
VA-62	CP015768	USA: Virginia	2005	ptxP3	Unpublished
VA-145	CP015769	USA: Virginia	2010	ptxP3	Unpublished
VA-150	CP015762	USA: Virginia	2010	ptxP3	Unpublished
H696	CP021402	USA: CA	2011	ptxP3	Unpublished
I384	CP017882	USA: CT	2012	ptxP3	Unpublished
I385	CP017883	USA: CT	2012	ptxP3	Unpublished
VA-175	CP015760	USA: Virginia	2012	ptxP3	Unpublished
VA-190	CP015761	USA: Virginia	2012	ptxP3	Unpublished
J014	CP012135	USA: MN	2013	ptxP3	Unpublished
J074	CP017884	USA: NM	2013	ptxP3	Unpublished
J078	CP021401	USA: MN	2013	ptxP3	Unpublished
J081	CP017885	USA: MN	2013	ptxP3	Unpublished
VA-194	CP015759	USA: Virginia	2013	ptxP3	Unpublished
VA-198	CP015764	USA: Virginia	2013	ptxP3	Unpublished
J094	CP018037	USA: GA	2014	ptxP3	Unpublished
J108	CP017163	USA: MN	2014	ptxP3	Unpublished
J109	CP017162	USA: MN	2014	ptxP3	Unpublished
J148	CP017923	USA: OR	2014	ptxP3	Unpublished
J151	CP017161	USA: OR	2014	ptxP3	Unpublished
J153	CP017123	USA: MN	2014	ptxP3	Unpublished
J154	CP017122	USA: MN	2014	ptxP3	Unpublished
J160	CP017119	USA: MN	2014	ptxP3	Unpublished
J165	CP017158	USA: NY	2014	ptxP3	Unpublished
J170	CP017166	USA: CO	2014	ptxP3	Unpublished
J172	CP017121	USA: CO	2014	ptxP3	Unpublished
J173	CP017924	USA: CO	2014	ptxP3	Unpublished
J199	CP011245	USA: CO	2014	ptxP3	Unpublished
J203	CP017925	USA: GA	2014	ptxP3	Unpublished
J207	CP018038	USA: NY	2014	ptxP3	Unpublished
J209	CP017120	USA: NY	2014	ptxP3	Unpublished
J222	CP017165	USA: MN	2014	ptxP3	Unpublished
J223	CP017160	USA: MN	2014	ptxP3	Unpublished
J224	CP017164	USA: MN	2014	ptxP3	Unpublished
J226	CP017159	USA: MN	2014	ptxP3	Unpublished
J230	CP017926	USA: MN	2014	ptxP3	Unpublished
J294	CP018039	USA: MN	2014	ptxP3	Unpublished
J295	CP017927	USA: CT	2014	ptxP3	Unpublished
J304	CP018040	USA: GA	2014	ptxP3	Unpublished
J306	CP018041	USA: NY	2014	ptxP3	Unpublished
J308	CP017167	USA: NY	2014	ptxP3	Unpublished
J310	CP017168	USA: NY	2014	ptxP3	Unpublished
J313	CP018042	USA: MN	2014	ptxP3	Unpublished
J365	CP013867	USA: CA	2014	ptxP3	Unpublished
J473	CP021403	USA: NY	2016	ptxP3	Unpublished
J625	CP022362	USA: VT	2016	ptxP3	Unpublished
Pelita III	CP019957	Japan	ND	ptxP1	Unpublished
E476	CP010964	Japan	1954	ptxP1	10
B201	CP013075	USA: IN	1955	ptxP1	10
B227	CP013076	United Kingdom	1967	ptxP1	10
C505	CP011687	USA: MI	2000	ptxP3	10
C549	CP013077	USA: GA	2000	ptxP3	10
C571	CP011167	USA: IN	2000	ptxP3	10
C734	CP013078	USA: ID	2000	ptxP3	10
C742	CP011688	USA: OH	2000	ptxP3	10
C757	CP013079	USA: TX	2000	ptxP3	10
C975	CP013868	USA: IL	2000	ptxP3	10
D175	CP011689	USA: CA	2000	ptxP3	10
D521	CP011169	USA: MN	2000	ptxP3	10
E530	CP011693	USA:MT	2000	ptxP3	10
C958	CP011168	USA: NJ	2001	ptxP3	10
D321	CP011690	USA: MO	2001	ptxP3	10
D502	CP011691	USA: IL	2001	ptxP3	10
D879	CP011170	USA: AZ	2002	ptxP3	10
G965	CP013876	USA: MN	2002	ptxP3	10
E024	CP011692	USA:MD	2003	ptxP3	10
E150	CP011171	USA: OH	2003	ptxP3	10
E194	CP013080	USA: WA	2003	ptxP3	10
F670	CP011179	USA: WA	2003	ptxP3	10
E368	CP013869	USA: MO	2004	ptxP3	10
E555	CP011172	USA: MT	2004	ptxP3	10
F501	CP013870	USA: NY	2004	ptxP3	10
F778	CP013872	USA: OH	2004	ptxP3	10
G057	CP012129	USA: MN	2004	ptxP3	10
E587	CP011173	USA: DE	2005	ptxP3	10
E602	CP013081	USA: DE	2005	ptxP3	10
E809	CP011174	USA: AZ	2005	ptxP3	10
E976	CP011175	USA: NY	2005	ptxP1	10
F011	CP011176	USA: NE	2005	ptxP3	10
F034	CP011177	USA: CA	2005	ptxP3	10
G807	CP013875	USA: MN	2005	ptxP3	10
H437	CP011695	USA: TN	2006	ptxP3	10
F657	CP013871	USA: CO	2007	ptxP3	10
F948	CP011182	USA: IL	2007	ptxP3	10
F658	CP011178	USA: CO	2008	ptxP3	10
F684	CP011180	USA: NC	2008	ptxP3	10
F687	CP011181	USA: VA	2008	ptxP3	10
G085	CP013874	USA: MA	2008	ptxP3	10
F934	CP013873	USA: GA	2009	ptxP3	10
H320	CP011234	USA: FL	2009	ptxP3	10
H520	CP011183	USA: IN	2009	ptxP3	10
H533	CP013879	USA: IN	2009	ptxP3	10
H681	CP012078	USA: PA	2009	ptxP3	10
H682	CP013083	USA: PA	2009	ptxP3	10
H834	CP011235	USA: NM	2009	ptxP3	10
H346	CP011694	USA: GA	2010	ptxP3	10
H348	CP013877	USA: GA	2010	ptxP3	10
H361	CP013878	USA: MA	2010	ptxP3	10
H382	CP013082	USA: CA	2010	ptxP3	10
H540	CP013880	USA: SC	2010	ptxP3	10
H579	CP011184	USA: PA	2010	ptxP3	10
H636	CP013881	USA: TN	2010	ptxP3	10
H637	CP011185	USA: TN	2010	ptxP3	10
H639	CP012130	USA: MI	2010	ptxP3	10
H665	CP011186	USA: MA	2010	ptxP3	10
H698	CP013084	USA: PA	2010	ptxP3	10
H703	CP011187	USA: MN	2010	ptxP3	10
H706	CP013085	USA: CO	2010	ptxP3	10
H707	CP011188	USA: CO	2010	ptxP3	10
H710	CP011236	USA: NY	2010	ptxP3	10
I915	CP011206	USA: VT	2010	ptxP3	10
H729	CP011189	USA: MA	2011	ptxP3	10
H730	CP013086	USA: MA	2011	ptxP3	10
H740	CP011190	USA: GA	2011	ptxP1	10
H754	CP011191	USA: PA	2011	ptxP3	10
H762	CP011696	USA: CT	2011	ptxP3	10
H763	CP011697	USA: CT	2011	ptxP3	10
H764	CP011698	USA: CT	2011	ptxP3	10
H765	CP011192	USA: NY	2011	ptxP3	10
H766	CP011699	USA: NY	2011	ptxP3	10
H768	CP011700	USA: NY	2011	ptxP3	10
H771	CP013087	USA: CA	2011	ptxP3	10
H773	CP011701	USA: OR	2011	ptxP3	10
H775	CP011702	USA: OR	2011	ptxP3	10
H779	CP011703	USA: OR	2011	ptxP3	10
H784	CP011193	USA: OR	2011	ptxP3	10
H787	CP011704	USA: MN	2011	ptxP3	10
H800	CP011194	USA: MO	2011	ptxP3	10
H806	CP011195	USA: FL	2011	ptxP3	10
H810	CP011196	USA: CT	2011	ptxP3	10
H812	CP011197	USA: NM	2011	ptxP3	10
H842	CP011705	USA: OR	2011	ptxP3	10
H847	CP011706	USA: NY	2011	ptxP3	10
H849	CP011707	USA: NY	2011	ptxP3	10
H851	CP011237	USA: CA	2011	ptxP3	10
H852	CP012079	USA: MN	2011	ptxP3	10
H853	CP011708	USA: MN	2011	ptxP3	10
H864	CP011709	USA: OR	2011	ptxP3	10
H866	CP011710	USA: OR	2011	ptxP3	10
H883	CP011712	USA: MN	2011	ptxP3	10
H884	CP011713	USA: MN	2011	ptxP3	10
H915	CP011239	USA: WA	2011	ptxP3	10
H876	CP013882	USA: OR	2012	ptxP3	10
H878	CP011711	USA: OR	2012	ptxP3	10
H910	CP011714	USA: CT	2012	ptxP3	10
H911	CP011238	USA: GA	2012	ptxP3	10
I069	CP011715	USA: OR	2012	ptxP3	10
I075	CP011240	USA: OR	2012	ptxP3	10
I088	CP011716	USA: OR	2012	ptxP3	10
I089	CP011717	USA: OR	2012	ptxP3	10
I093	CP013883	USA: OR	2012	ptxP3	10
I106	CP012080	USA: CT	2012	ptxP3	10
I110	CP011718	USA: CO	2012	ptxP3	10
I111	CP011719	USA: CO	2012	ptxP3	10
I112	CP011241	USA: CO	2012	ptxP3	10
I113	CP011720	USA: CO	2012	ptxP3	10
I127	CP011721	USA: MN	2012	ptxP3	10
I135	CP011722	USA: MN	2012	ptxP3	10
I136	CP011723	USA: MN	2012	ptxP3	10
I150	CP012131	USA: MN	2012	ptxP3	10
I187	CP012132	USA: AZ	2012	ptxP3	10
I228	CP011198	USA: FL	2012	ptxP3	10
I238	CP011199	USA: CA	2012	ptxP3	10
I257	CP011724	USA: NY	2012	ptxP3	10
I259	CP012133	USA: NY	2012	ptxP3	10
I263	CP011725	USA: NY	2012	ptxP3	10
I270	CP011726	USA: NY	2012	ptxP3	10
I271	CP011727	USA: NY	2012	ptxP3	10
I273	CP011728	USA: NY	2012	ptxP3	10
I289	CP011729	USA: OR	2012	ptxP3	10
I315	CP011730	USA: MN	2012	ptxP3	10
I318	CP011731	USA: MN	2012	ptxP3	10
I331	CP011732	USA: MN	2012	ptxP3	10
I344	CP011255	USA: MN	2012	ptxP1	10
I350	CP011733	USA: MN	2012	ptxP3	10
I351	CP012081	USA: MN	2012	ptxP3	10
I373	CP011200	USA: NM	2012	ptxP3	10
I375	CP011734	USA: CO	2012	ptxP3	10
I379	CP011735	USA: CT	2012	ptxP3	10
I380	CP011736	USA: CT	2012	ptxP3	10
I382	CP011737	USA: CT	2012	ptxP3	10
I386	CP011738	USA: CT	2012	ptxP3	10
I387	CP011201	USA: CT	2012	ptxP3	10
I452	CP011739	USA: NY	2012	ptxP3	10
I461	CP011740	USA: CT	2012	ptxP3	10
I464	CP012134	USA: NM	2012	ptxP3	10
I751	CP012083	USA: CT	2012	ptxP3	10
I602	CP011202	USA: GA	2013	ptxP3	10
I728	CP011741	USA: OR	2013	ptxP3	10
I730	CP011203	USA: CO	2013	ptxP3	10
I735	CP011742	USA: CO	2013	ptxP3	10
I743	CP012082	USA: MN	2013	ptxP3	10
I752	CP011204	USA: CT	2013	ptxP3	10
I754	CP011743	USA: CT	2013	ptxP3	10
I755	CP011744	USA: NY	2013	ptxP3	10
I762	CP011745	USA: NY	2013	ptxP3	10
I763	CP011205	USA: VT	2013	ptxP3	10
I944	CP011207	USA: CA	2013	ptxP3	10
I959	CP011746	USA: OR	2013	ptxP3	10
I965	CP011747	USA: CO	2013	ptxP3	10
I968	CP011748	USA: CO	2013	ptxP3	10
I975	CP011242	USA: NY	2013	ptxP3	10
I976	CP012084	USA: NY	2013	ptxP3	10
I977	CP011749	USA: NY	2013	ptxP3	10
I978	CP011750	USA: NY	2013	ptxP3	10
I998	CP011243	USA: WA	2013	ptxP3	10
J010	CP012085	USA: CT	2013	ptxP3	10
J012	CP011751	USA: MN	2013	ptxP3	10
J013	CP012086	USA: MN	2013	ptxP3	10
J016	CP011752	USA: MN	2013	ptxP3	10
J018	CP011208	USA: MN	2013	ptxP3	10
J019	CP011753	USA: MN	2013	ptxP3	10
J021	CP011754	USA: OR	2013	ptxP3	10
J022	CP011244	USA: OR	2013	ptxP3	10
J023	CP011755	USA: OR	2013	ptxP3	10
J027	CP011756	USA: CO	2013	ptxP3	10
J030	CP011757	USA: CO	2013	ptxP3	10
J038	CP012087	USA: AZ	2013	ptxP3	10
J039	CP011758	USA: AZ	2013	ptxP3	10
J068	CP011759	USA: CT	2013	ptxP3	10
J072	CP011760	USA: OR	2013	ptxP3	10
J073	CP011761	USA: OR	2013	ptxP3	10
J076	CP011762	USA: NM	2013	ptxP3	10
J090	CP011763	USA: CO	2013	ptxP3	10
J091	CP011764	USA: CO	2014	ptxP3	10
J093	CP013884	USA: DE	2014	ptxP3	10
J096	CP013951	USA: CO	2014	ptxP3	10
J097	CP013885	USA: CO	2014	ptxP3	10
J098	CP011765	USA: NM	2014	ptxP3	10
J099	CP013886	USA: OR	2014	ptxP3	10
J100	CP011766	USA: OR	2014	ptxP3	10
J103	CP013887	USA: MN	2014	ptxP3	10
J104	CP013888	USA: MN	2014	ptxP3	10
J105	CP013889	USA: MN	2014	ptxP3	10
J107	CP012088	USA: MN	2014	ptxP3	10
J110	CP011767	USA: MN	2014	ptxP3	10
J115	CP011768	USA: NY	2014	ptxP3	10
J120	CP013890	USA: CA	2014	ptxP3	10
J121	CP013891	USA: CA	2014	ptxP3	10
J122	CP013892	USA: CA	2014	ptxP3	10
J124	CP013893	USA: CA	2014	ptxP3	10
J149	CP013894	USA: OR	2014	ptxP3	10
J152	CP013895	USA: MN	2014	ptxP3	10
J155	CP013896	USA: MN	2014	ptxP3	10
J159	CP013897	USA: MN	2014	ptxP3	10
J161	CP013898	USA: MN	2014	ptxP3	10
J162	CP013899	USA: GA	2014	ptxP3	10
J174	CP013900	USA: CO	2014	ptxP3	10
J175	CP013901	USA: CO	2014	ptxP3	10
J178	CP013088	USA: CO	2014	ptxP3	10
J179	CP013089	USA: CO	2014	ptxP3	10
J191	CP013090	USA: IN	2014	ptxP3	10
J192	CP013091	USA: OR	2014	ptxP3	10
J193	CP013092	USA: CO	2014	ptxP3	10
J194	CP013093	USA: CO	2014	ptxP3	10
J197	CP013094	USA: CO	2014	ptxP3	10
J198	CP013902	USA: CO	2014	ptxP3	10
J201	CP013095	USA: CO	2014	ptxP3	10
J206	CP013903	USA: NY	2014	ptxP3	10
J208	CP013904	USA: NY	2014	ptxP3	10
J210	CP013905	USA: NY	2014	ptxP3	10
J225	CP013096	USA: MN	2014	ptxP3	10
J276	CP013906	USA: OR	2014	ptxP3	10
J277	CP013907	USA: OR	2014	ptxP3	10
J296	CP013863	USA: CT	2014	ptxP3	10
J300	CP013864	USA: CO	2014	ptxP3	10
J305	CP013865	USA: NY	2014	ptxP3	10
J311	CP013866	USA: NY	2014	ptxP3	10
*1. Bowden KE, Weigand MR, Peng Y, Cassiday PK, Sammons S, Knipe K, et al. Genome Structural Diversity among 31 Bordetella
pertussis Isolates from Two Recent U.S. Whooping Cough Statewide Epidemics. mSphere. 2016, 1(3)
2. Weigand MR, Peng Y, Loparev V et al. Complete Genome Sequences of Bordetella pertussis Vaccine Reference Strains 134 and
10536. Genome announcements 2016, 4:e01404–16
3. Weigand MR, Pawloski LC, Peng Y et al. Screening and Genomic Characterization of Filamentous Hemagglutinin-Deficient
Bordetella pertussis. Infect Immun 2018, 86:e00869–17
4. Dienstbier A, Pouchnik D, Wildung M, Amman F, Hofacker IL, Parkhill J, et al. Comparative genomics of Czech vaccine strains of
Bordetella pertussis. Pathogens and disease. 2018, 76(7)
5. Williams MM, Sen K, Weigand MR, Skoff TH, Cunningham VA, Halse TA, Tondella ML. Bordetella pertussis Strain Lacking Pertactin
and Pertussis Toxin. Emerg Infect Dis. 2016, 22(2): 319-322
6. Bart MJ, Zeddeman A, van der Heide HG, Heuvelman K, van Gent M, Mooi FR.Complete Genome Sequences of Bordetella
pertussis Isolates B1917 and B1920, Representing Two Predominant Global Lineages. Genome Announc. 2014, 2(6)e01301-14
7. Akamatsu MA, Nishiyama MY, Jr., Morone M, Oliveira UC, Bezerra MF, Sakauchi MA, et al. Whole-Genome Sequence of a
Bordetella pertussis Brazilian Vaccine Strain. Genome Announc. 2015, 3(1)e01570-14
8. Bart, MJ., van der Heide HGJ, Zeddeman A, Heuvelman K, van Gent M, Mooi, FR. Genome Announc. 2015, 3(6)e01394-15
9. Weigand MR, Peng Y, Loparev V, Johnson T, Juieng P, Gairola S, Complete Genome Sequences of Four Bordetella pertussis
Vaccine Reference Strains from Serum Institute of India. Genome Announc. 2016, 4(6)e01404-16.
10. Weigand MR, Peng Y, Loparev V, Batra D, Bowden KE, Burroughs M, et al. The History of Bordetella pertussis Genome Evolution
Includes Structural Rearrangement. J Bacteriol. 2017, 199(8)

## Sheet: Appendix 2 Table2
Appendix 2 Table 2. List of SNPs distinguishing Czech vaccine and recent isolates
Location in K10	Type	Mutation	ID in K10	Annotation in K10	Homolog in Tohama I	Reference*
86074	SM (Cys)	C::T	K10_00079	ptxC, pertussis toxin subunit 3	BP3787	1
230613	SM (Val)	G::A	K10_00220	rpoA, DNA-directed RNA polymerase alpha chain	BP3642
237035	SM (Ser)	G::A	K10_00232	rpsH, 30S ribosomal protein S8	BP3630	2
334228	SM (Ala)	C::A	K10_00321	hypothetical protein	BP0505
335858	SM (Glu)	A::G	K10_00323	hypothetical protein	BP0507	2
342440	NSM (Asp,Glu)	C::G	K10_00334	conserved hypothetical protein	BP0518
880236	NSM (Leu,Phe)	G::A	K10_00840	nuoN, NADH-quinone oxidoreductase subunit N	BP0854
1083178	NSM (STOP,Trp)	C::T	K10_01022	phosphate transporter, partial	BP1014
1160586	NSM (Lys,Thr)	C::A	K10_01098	hypothetical protein	BP1090
1307015	SM (Gly)	G::A	K10_01229	DNA repair protein RadA	BP1227
1348450	NSM (Ala,Thr)	G::A	K10_01266	hypothetical protein, partial	BP1261	2
1566193	NSM (Asn,Ser)	A::G	K10_01463	hypothetical protein	BP1471	2
2309869	SM (Pro)	C::T	K10_02153	ABC transporter ATP-binding protein, partial	-
2378132	NSM (Cys,Tyr)	T::C	K10_02222	bscI, type III secretion protein	BP2249	2
2491986	SM (Gln)	T::C	K10_02325	putrescine ABC transporter substrate-binding protein	BP2348
2655929	NSM (Ile,Thr)	G::A	K10_02480	hypothetical protein	BP2502	2
3083227	SM (Arg)	A::G	K10_02880	putative inner membrane component of binding-protein-dependent transport system	-
3152109	NSM (Ala,Ser)	C::A	K10_02938	two component system histidine kinase	BP2935
3315864	SM (Leu)	C::T	K10_03094	cca, tRNA CCA-pyrophosphorylase	BP3059
3616566	SM (Ala)	C::A	K10_03367	FAD binding domain in molybdopterin dehydrogenase, partial	BP0684A
3622337	SM (Lys)	T::C	K10_03373	peptide chain release factor 1	BP0678	2
3796573	NSM (Ala,Thr)	C::T	K10_03541	flagellar protein FlgA, partial	BP0292	2
3874846	SM (Leu)	C::T	K10_03615	ppc, phosphoenolpyruvate carboxylase	BP0215
3899689	NSM (Ala,Val)	T::C	K10_03636	metal transporter	BP0194	2
3910591	SM (Gln)	G::A	K10_03646	exported protein	BP0184	2
4086565	NSM (Gly,Ser)	C::T	K10_03815	hydrolase	BP3857
4087168	NSM (Gly,Ser)	C::T	K10_03816	ABC transporter ATP-binding protein	BP3858
4090514	SM (Ile)	G::A	K10_03819	transport system permease	BP3861
89282	INT	G::A	upstream of K10_00083	ptxA, pertussis toxin subunit 1	BP3783	1
329013	INT	T::C	upstream of K10_00315 / K10_00316	hypothetical protein / BopC type III secretion system effector	BP0499 / BP0500
2207046	INT	T::C	upstream of K10_02059 / K10_02060	30S ribosomal protein S16 / exported protein	BP1839 / BP1838
3267821	INT	T::C	upstream of K10_03044	16S ribosomal RNA	-
3312524	INT	A::C	upstream of K10_03091	integral membrane transport protein	BP3062	2
4059113	INT	A::G	upstream of K10_03788 / K10_03789	glycine--tRNA ligase subunit alpha / MFS transporter	BP0033 / BP0032	2
331192	INT	C::T	downstream of K10_00316 / K10_00317	BopC type III secretion system effector / sensor histidine kinase, partial	BP0500 / BP0501
*1. Mooi FR, van Loo IH, van Gent M, He Q, Bart MJ, Heuvelman KJ, de Greeff SC, Diavatopoulos D, Teunis P, Nagelkerke N, Mertsola J.
Bordetella pertussis strains with increased toxin production associated with pertussis resurgence. Emerg Infect Dis. 2009, 8:1206-13
2. Sealey KL, Harris SR, Fry NK, Hurst LD, Gorringe AR, Parkhill J, Preston A. Genomic analysis of isolates from the United Kingdom 2012
pertussis outbreak reveals that vaccine antigen genes are unusually fast evolving. J. Infect. Dis. 2015, 212(2):294-301.

## Sheet: Appendix 2 Table3
Appendix 2 Table 3. Genome sizes of Czech vaccine strains and recent isolates of B. pertussis
strain	year of isolation*	genome size (bp)
VS401	1954	4162738
VS377	ND	4160618
VS393	ND	4160081
VS366	1957	4144451
VS67	ND	4137378
Bp318	2015	4113685
Bp6260	2012	4110570
Bp155	2008	4109117
Bp312	2008	4105753
Bp6242	2012	4105356
Bp6384	2012	4105215
K10	2012	4104707
Bp46	2014	4104308
Bp82	2014	4104282
* ND, year of isolation is unknown

## Sheet: Appendix 2 Table4
Appendix 2 Table 4. List of significantly differentially expressed genes between vaccine strains (VS), recent isolates (Cz)
and Tohama I (Toh). Genes that were found to be significantlydifferentailly expressed (|FC| ≥ 2; q < 0.05) are shown
in blue (downregulation) or yellow (upregulation).
Gene in Tohama I	Corresponding BP number	Annotation	Gene group	Cz_ VS, FC	Cz_ VS, q-value	Cz_ Toh, FC	Cz_ Toh, q-value	VS_ Toh, FC	VS_ Toh, q-value
toh_00053	CAE39361.1	outer membrane porin protein precursor, partial	group_572	1.13185	0.259577	-1.77858	5.08e-06	-2.01308	1.05e-07
toh_00110	BP0112	cystathionine beta-lyase	group_586	-1.1021	0.690206	1.83501	0.0483713	2.02236	0.0321447
toh_00184	BP0189	hypothetical protein	group_1654	-1.51488	0.000112081	-2.11372	1.6e-06	-1.39531	0.12453
toh_00339	BP0351	ferredoxin	group_3033	-1.40453	0.19845	2.90449	0.0055768	4.07943	0.000240672
toh_00341	BP0353	ferredoxin	group_1074	-1.33581	0.184186	1.98839	0.0414382	2.6561	0.00363268
toh_00351	BP0363	extracellular solute-binding protein	group_688	1.39501	0.121007	-1.91784	0.0444986	-2.6754	0.00215009
toh_00354	WP_003815215.1	universal stress protein, partial	group_1439	-1.42345	0.167092	-2.46249	0.0141536	-1.72995	0.253292
toh_00380	CAE39102.1	EamA/RhaT family transporter, partial	group_2812	-1.01743	0.946479	-2.0589	0.00248876	-2.02363	0.00740924
toh_00399	BP0410	putative universal stress protein	group_1915	-1.15185	0.662427	-2.2994	0.0433637	-1.99627	0.162472
toh_00463	BP0474	choloylglycine hydrolase	group_2967	-1.04016	0.729795	6.31675	1.73e-62	6.57044	2.58e-59
toh_00485	BP0500	BopC type III secretion system effector	group_1902	-1.30002	0.171092	2.15781	0.0041567	2.80519	0.000115084
toh_00486	WP_003814631.1	sensor histidine kinase, partial	group_7	-1.35035	0.0913923	2.10158	0.00359766	2.83788	3.4e-05
toh_00493	BP0508	phage-related exonuclease	group_43	-1.47913	0.00162099	1.47538	0.0665074	2.18228	5.18e-05
toh_00494	BP0509	phage-related DNA recombination protein	group_2965	-1.5257	0.000963158	1.7759	0.00475923	2.70949	1.56e-07
toh_00495	BP0510	phage-related membrane protein	group_2875	-1.73809	0.000160152	1.72855	0.0346407	3.00438	2.07e-06
toh_00496	BP0511	hypothetical protein	group_2069	-1.56593	0.000417246	1.52277	0.0557417	2.38455	1.08e-05
toh_00497		hypothetical protein, partial	group_2794	-1.44207	0.0166306	1.52192	0.105928	2.19472	0.00107768
toh_00498	BP0513	hypothetical protein	group_579	-1.51307	0.00110209	1.63376	0.017561	2.47201	2.39e-06
toh_00500	BP0515	hypothetical protein	group_161	-1.77993	0.000454802	1.24145	0.53727	2.20969	0.00477008
toh_00513	BP0529	autotransporter	group_2886	-1.82693	3.59e-05	-2.54889	1.72e-05	-1.39518	0.307971
toh_00535	BP0551	methionyl-tRNA formyltransferase	fmt	1.0277	0.820251	-2.59867	1.38e-20	-2.67065	2.13e-19
toh_00602	BP0620	branched-chain amino acid ABC transporter permease	group_2786	-1.79404	3.83e-05	1.29965	0.381354	2.33162	0.000439389
toh_00603	BP0621	branched-chain amino acid ABC transporter permease	group_2922	-2.17944	0.000136099	1.25516	0.636461	2.73554	0.00575505
toh_00606	BP0624	substrate-CoA ligase	group_2206	-2.28653	2.37e-11	-1.29161	0.32697	1.77029	0.0168965
toh_00607	BP0625	acyl-CoA dehydrogenase	group_2604	-2.3749	3.15e-10	-1.40326	0.223308	1.69241	0.0598604
toh_00608	WP_010927172.1	2-oxoacid dehydrogenase acyltransferase, catalytic domain protein, partial	group_1622	-2.00116	2.27e-11	-1.41113	0.0778278	1.41813	0.115466
toh_00609	BP0627	enoyl-CoA hydratase/isomerase	group_2725	-2.01777	1.1e-09	-1.25716	0.345357	1.60502	0.0376759
toh_00610	BP0628	pyruvate dehydrogenase component E1 subunit beta	group_895	-2.38485	3.95e-12	-1.62656	0.0349575	1.4662	0.171166
toh_00611	BP0629	pyruvate dehydrogenase component E1 subunit alpha	pdhA	-2.342	9.14e-07	-1.23759	0.588196	1.89238	0.0630958
toh_00614	BP0633	exported protein	group_448	-1.64797	0.00196763	1.64297	0.0758394	2.70755	8.75e-05
toh_00615	BP0634	acyl-CoA dehydrogenase	group_164	-1.54559	0.00567312	1.56738	0.0975909	2.42253	0.000349479
toh_00616	BP0635	enoyl-CoA hydratase	group_1337	-1.40727	0.0483008	1.58266	0.116728	2.22723	0.00371926
toh_00651	BP0670	acyl-CoA dehydrogenase	group_3070	-1.47188	0.00184157	1.49277	0.0608497	2.19719	5.15e-05
toh_00652	BP0671	exported protein	group_2779	-1.81351	1.1e-05	1.36909	0.245117	2.48286	4.57e-05
toh_00653	BP0672	acetyl-CoA synthetase	group_1918	-2.12545	2.56e-09	1.12865	0.702551	2.39888	4.57e-05
toh_00654	BP0673	hypothetical protein	group_707	-1.63278	0.00130974	1.24705	0.483282	2.03616	0.00673232
toh_00665	BP0682	exported protein	group_143	1.58303	0.00701816	2.32525	0.000908726	1.46886	0.283119
toh_00666	BP0683	45-dihydroxyphthalate decarboxylase	group_2799	2.1201	1.29e-07	2.00871	0.00343523	-1.05545	0.913959
toh_00667	BP0684A	FAD binding domain in molybdopterin dehydrogenase, partial	group_2963	1.99135	6.63e-07	2.05006	0.0014294	1.02948	0.952343
toh_00668	BP0685	dehydrogenase/oxidase	group_3459	2.24234	8.35e-10	2.04497	0.00107327	-1.09652	0.835203
toh_00845	BP0872	ABC transporter ATP-binding protein	group_1420	-2.10358	5.59e-25	-1.53408	0.000542594	1.37123	0.0317753
toh_00871	BP0898	putative ferredoxin	group_1335	-3.14619	0.00386577	1.43965	0.677305	4.52941	0.0323846
toh_00872	BP0899	ABC transporter ATP-binding protein	group_1045	-3.42456	4.49e-06	-1.28232	0.697978	2.67059	0.061278
toh_00904	BP0934	hypothetical protein	group_261	NaN	NaN	NaN	NaN	26.5002	0.0231279
toh_00935	BP0965	antioxidant protein	group_1366	1.25348	0.19845	2.07653	0.00241496	1.65661	0.0892961
toh_00936	BP0966	sulfate-binding protein	sbp	1.12296	0.818467	14.6999	2.62e-08	13.0903	8.38e-07
toh_00937	WP_010926820.1	sulfate ABC transporter, permease protein CysT, partial	cysT	1.35008	0.543401	18.3572	3.4e-07	13.5971	3.16e-05
toh_00938	WP_003813328.1	sulfate ABC transporter permease subunit CysW, partial	cysW	1.52765	0.366252	14.2517	3.47e-06	9.32912	0.000527745
toh_00939	BP0969	sulfate/thiosulfate transporter ATP-binding protein	cysA	1.71142	0.167092	10.8482	2.95e-06	6.33869	0.00175531
toh_00940	BP0970A	sulfate adenylyltransferase subunit 2	cysD	1.48369	0.362996	8.64984	5.14e-05	5.82996	0.00396956
toh_00941	WP_003813322.1	sulfate adenylyltransferase, partial	group_62	2.05552	0.0723318	8.48663	0.000109495	4.1287	0.0373518
toh_00942	BP0972	radical SAM protein	group_2910	-2.02499	5.93e-07	-1.09332	0.799299	1.85214	0.0201314
toh_00944	BP0974	DMT transporter permease	group_3487	-2.23717	2.37e-09	-1.3597	0.265715	1.64534	0.0719259
toh_01025	BP1057	putative membrane protein	group_2644	-1.0841	0.777428	-2.34463	0.00866771	-2.16273	0.0363295
toh_01026	BP1058	putative membrane protein	group_3252	-1.1261	0.567614	-2.30718	0.000722937	-2.04882	0.0113712
toh_01027	BP1059	hypothetical protein	group_2624	1.01338	0.953212	-2.03533	0.000478877	-2.06256	0.000978659
toh_01039	BP1071	phosphate-binding periplasmic protein precursor	pstS	1.84175	0.00589277	2.59288	0.00562636	1.40784	0.521188
toh_01082	WP_010926454.1	putative competence protein, partial	group_2385	1.69705	0.022622	-2.48815	0.00916478	-4.22253	1.85e-05
toh_01146		hypothetical protein	group_1105	2.0423	0.00658051	1.07032	0.92109	-1.90813	0.215713
toh_01193	BP1226	hypothetical protein	group_2659	2.46176	0.000455937	-1.43499	0.490432	-3.53259	0.0036518
toh_01286	BP1320	YggS family pyridoxal phosphate-dependent enzyme	group_3327	-1.12964	0.483471	-2.00555	0.00104122	-1.77539	0.0195554
toh_01298	WP_010926653.1	lysylphosphatidylglycerol synthetase family protein, partial	group_2498	1.23746	0.158798	-1.6178	0.0278585	-2.00195	0.00145894
toh_01323	BP1363	amino acid ABC transporter permease	group_1896	1.78444	0.0314639	2.71223	0.0154665	1.51993	0.497336
toh_01324	BP1364	amino acid ABC transporter substrate-binding protein	group_3344	1.49127	0.145629	2.41813	0.0300787	1.62153	0.387916
toh_01327	WP_003811905.1	flagellar biosynthesis protein FlhA, partial	flhA_1	1.82097	5.12e-06	2.0262	0.000659862	1.1127	0.795755
toh_01331	BP1373	flagellar basal-body rod protein FlgB	flgB	3.55518	0.00567847	4.35739	0.0545146	1.22565	0.891227
toh_01332	BP1374	flagellar basal body rod protein FlgC	flgC	2.74595	0.00268143	1.91483	0.28706	-1.43405	0.692925
toh_01333	BP1375	flagellar basal body rod modification protein	flgD	2.21742	0.0158891	2.73874	0.0617982	1.2351	0.828376
toh_01334	BP1376	flagellar hook protein FlgE	flgE	2.39837	0.00387847	2.14184	0.153644	-1.11977	0.910527
toh_01335	BP1377	flagellar basal body rod protein FlgF	flgF	2.04651	0.0111195	2.05008	0.139092	1.00175	0.997835
toh_01336	BP1378	flagellar basal body rod protein FlgG	flgG	2.39104	0.00187892	2.05508	0.143899	-1.16348	0.865139
toh_01338	BP1380	flagellar basal body P-ring protein	flgI	2.18542	0.0126707	2.06142	0.187737	-1.06015	0.954089
toh_01339	BP1381	flagellar rod assembly protein FlgJ	flgJ	2.62194	0.000652267	1.89496	0.209781	-1.38364	0.676331
toh_01399	BP1442	SsrA-binding protein	group_1923	1.12474	0.387092	6.07923	1.04e-35	5.40504	9.2e-28
toh_01401	BP1444	conserved hypothetical protein	group_2527	2.00444	1.07e-05	-2.05394	0.00308261	-4.117	4.26e-10
toh_01445	BP1487	ABC transporter substrate-binding protein	smoM	1.88769	1.36e-12	2.21801	5.26e-09	1.17499	0.504033
toh_01446	BP1488	membrane protein	group_955	1.87445	1.47e-07	2.52629	2.28e-07	1.34775	0.27316
toh_01447	BP1489	membrane protein	group_76	1.77946	2.09e-05	2.60695	1.6e-06	1.46503	0.184129
toh_01451	BP1492	hypothetical protein	group_1418	-4.39409	6.83e-12	-2.78687	0.00677858	1.57671	0.399349
toh_01464	BP1507	extracellular solute-binding protein	group_3054	-2.04553	0.000593557	-1.00516	0.994586	2.03503	0.0734678
toh_01465	BP1508	ectoine/hydroxyectoine ABC transporter permease subunit EhuC	ehuC	-1.79072	0.00147248	1.1708	0.709172	2.09657	0.0235141
toh_01526	BP0675	hypothetical protein	group_22	-2.66865	3.36e-19	-1.63926	0.0134362	1.62795	0.0270874
toh_01527	BP1568	serotype 3 fimbrial subunit	fim3	2.7356	0.127765	44.212	8.49e-06	16.1617	0.00575607
toh_01539	BP1580	cytochrome C	group_2001	-1.83211	0.0036451	-3.60073	9.15e-06	-1.96534	0.0749307
toh_01569	CAE38265.1	putative autotransporter, partial	group_2517	1.68424	0.00088075	3.90226	1.78e-10	2.31692	0.00107085
toh_01576	WP_003811211.1	capsular polysaccharide biosynthesis protein, partial	group_23	-6.8206	1.33e-25	-3.89907	5.88e-06	1.74929	0.192425
toh_01577	BP1619	hypothetical protein	group_454	-4.19234	4.84e-21	-3.13114	3.7e-06	1.33892	0.478998
toh_01578	WP_010926691.1	glycosyltransferase family 2 protein, partial	group_263	-3.77317	4.86e-22	-2.55043	3.97e-05	1.47942	0.226778
toh_01579	BP1623	polysialic acid ABC transporter permease	kpsM	-7.5204	1.3e-21	-1.31896	0.593129	5.70178	1.44e-06
toh_01580	BP1624	polysialic acid ABC transporter ATP-binding protein	kpsT	-6.27186	1.56e-21	-1.45624	0.385403	4.30688	1.21e-05
toh_01581	BP1625	capsule polysaccharide export inner-membrane protein	kpsE	-3.27342	1.23e-14	-1.12361	0.773516	2.91331	6.8e-05
toh_01582	BP1626	capsular polysaccharide biosynthesis protein	wbpT	-6.16706	1.16e-27	-1.79735	0.0747642	3.43119	2.79e-05
toh_01583	BP1627	capsular polysaccharide biosynthesis protein	vipC	-6.45736	4.01e-27	-2.35735	0.00610738	2.73924	0.00144939
toh_01584	BP1628	capsular polysaccharide export protein	wza	-6.82363	5.15e-30	-2.14505	0.0149303	3.1811	0.000115387
toh_01585	BP1629	capsular polysaccharide biosynthesis protein	wbpO__1	-7.76925	1.81e-32	-1.82397	0.0785292	4.25952	1.2e-06
toh_01586	BP3149	capsular polysaccharide biosynthesis protein	group_3397	-6.04138	0.000255861	-1.42555	0.760626	4.23793	0.146338
toh_01587	BP1631	capsular polysaccharide export protein	wcbA	-5.24623	3.41e-35	-1.99134	0.00476413	2.63453	4.57e-05
toh_01603	BP1649	high-affinity branched-chain amino acid ABC transporter ATP-binding protein	livG__2	-1.41945	0.034851	1.43415	0.225889	2.03571	0.0101101
toh_01614	BP1660	autotransporter	sphB2	1.04606	0.816678	-5.22573	1.15e-22	-5.46643	2.55e-21
toh_01615	BP1662	putative DNA-binding protein	group_3522	1.19023	0.149955	-4.44318	4.37e-27	-5.28839	6.78e-30
toh_01616	CAE38036.1	conserved hypothetical protein	group_1544	1.50766	0.00614497	-4.32571	2.81e-15	-6.5217	6.24e-22
toh_01660	BP1707	ABC transporter ATP-binding protein	group_1354	1.27642	0.305634	2.71038	0.00123614	2.12342	0.0416357
toh_01661	BP1708	ABC transporter substrate-binding protein	group_1751	1.34887	0.443318	3.49607	0.0141259	2.59184	0.126306
toh_01662	BP1709	ABC transporter permease	group_2923	1.44933	0.223661	3.68417	0.00146275	2.54199	0.061278
toh_01689	BP1736	putative exported protein	group_2454	-2.4671	4.58e-13	-1.51234	0.0827489	1.63131	0.0572422
toh_01690	BP1737	putative membrane protein	group_1193	-2.66848	1.56e-16	-1.52783	0.0627997	1.74658	0.0173863
toh_01691	BP1738	conserved hypothetical protein	group_1534	-2.73635	7.32e-17	-1.51959	0.0729433	1.80072	0.0127454
toh_01725	BP1770	cold-shock protein CspA	group_1020	1.31727	0.266703	2.352	0.0128549	1.7855	0.182525
toh_01752	BP1798	putative DNA-binding protein	group_3298	1.26768	0.420672	2.3725	0.0301356	1.87153	0.204646
toh_01759	BP1805	conserved hypothetical protein	group_1947	1.12432	0.630532	2.08533	0.016035	1.85475	0.087077
toh_01794	BP1842	class-V aminotransferase	group_1555	-1.01824	0.928962	-2.10816	3.47e-05	-2.07039	0.000202891
toh_01833	BP1886	membrane protein	group_2267	1.67984	2.63e-05	2.3685	2.21e-06	1.40996	0.190521
toh_01837	BP1891	exported protein	group_1195	-1.57338	0.0124374	1.34332	0.400512	2.11355	0.0157408
toh_01887	BP1939	ArsR family transcriptional regulator	group_1607	2.15024	0.144043	5.49576	0.0297126	2.55588	0.383229
toh_01915	BP1969	LuxR family transcriptional regulator	group_960	3.71047	1.88e-37	2.74534	1.23e-11	-1.35155	0.209407
toh_01916	BP1970	phosphoglucomutase	pgm__1	7.04096	1.26e-57	4.53889	4.6e-19	-1.55125	0.104484
toh_01917	BP1971	glucose-6-phosphate isomerase	pgi__1	5.30864	6.66e-30	3.24657	3.47e-08	-1.63515	0.129794
toh_01933	BP1987	MarR family transcriptional regulator	group_83	1.17585	0.0254136	2.02831	1.9e-14	1.72497	9.95e-08
toh_01940	BP1993	exported protein	group_1083	2.12258	0.024161	1.15854	0.819869	-1.83212	0.346311
toh_01986	CAE37024.1	hypothetical protein, partial	group_3109	-2.2067	7.31e-05	-1.34565	0.473691	1.63988	0.245315
toh_02005	BP2055	glycine/betaine ABC transporter substrate-binding protein	group_467	-2.01684	1.63e-05	-1.67368	0.075954	1.20504	0.692209
toh_02006	BP2056	ABC transporter permease	group_2943	-2.16711	0.000584804	-1.81278	0.141809	1.19546	0.79263
toh_02007	BP2057	ABC transporter ATP-binding protein	group_1329	-2.29348	9.26e-07	-1.77606	0.059182	1.29133	0.575675
toh_02094	BP2144	hypothetical protein	group_1626	1.33374	0.104322	-1.86827	0.0155087	-2.49178	0.000346735
toh_02159	WP_010926731.1	error-prone DNA polymerase, partial	group_1012	1.02558	0.838683	2.97976	3.31e-20	2.90543	1.32e-17
toh_02179	BP2228	alanine racemase	alr	1.70945	0.132374	3.16955	0.0293988	1.85414	0.396802
toh_02180	BP2229	inner membrane transport protein	group_3386	1.06031	0.866209	2.52171	0.0103726	2.37828	0.0323754
toh_02181	BP2230	regulator	group_3370	-1.1355	0.612829	2.76926	0.000521563	3.1445	0.000192911
toh_02182	BP2231	exported protein	group_3365	-1.16052	0.39937	2.09528	0.000783472	2.43162	9.02e-05
toh_02184		hypothetical protein	group_1280	-1.08958	0.70486	2.14928	0.00367176	2.34181	0.00228708
toh_02185	BP2233	hypothetical protein	group_2094	1.17557	0.587887	2.17748	0.046964	1.85228	0.195964
toh_02189	BP2237	type III secretion protein	bscU	1.27406	0.238264	2.07882	0.0107318	1.63165	0.178567
toh_02196	BP2245	type III secretion system ATPase	bscN	-1.04075	0.857959	2.2111	0.000268142	2.30119	0.000326323
toh_02197	BP2246	type III secretion system protein	bscL	-1.05591	0.788684	2.21253	0.000196868	2.33622	0.000180831
toh_02198	BP2247	hypothetical protein	bscK	-1.11839	0.550157	2.11972	0.000858219	2.37067	0.000240672
toh_02199	BP2248	type III secretion protein	bscJ	-1.30663	0.0584235	2.07604	0.000186491	2.71261	3.17e-07
toh_02200	BP2249	type III secretion protein	bscI	-1.45176	0.0352031	2.15483	0.00336175	3.12829	7.22e-06
toh_02201	BP2250	hypothetical protein	bcr4	-1.41063	0.0900844	2.4533	0.00168861	3.46071	1.21e-05
toh_02202	BP2251	putative regulatory protein	bcrH2	-1.36731	0.138887	2.14606	0.01249	2.93433	0.000366367
toh_02203	BP2252	outer protein B	bopB	-1.44706	0.0702159	2.09786	0.0150411	3.03572	0.000192911
toh_02204	BP2253	outer protein D	bopD	-1.3522	0.168748	1.88859	0.0547671	2.55376	0.00444048
toh_02205	BP2254	regulatory protein	bcrH1	-1.70988	0.0130407	2.35624	0.0104755	4.02889	1.21e-05
toh_02206	BP2255	hypothetical protein	group_1710	-1.59011	0.0510662	2.41395	0.0138376	3.83845	0.000110164
toh_02207	BP2256	secreted protein Bsp22	bsp22	-1.52553	0.079524	2.41924	0.0133928	3.69061	0.000191528
toh_02208	BP2257	outer protein N	bopN	-1.16698	0.615854	2.56081	0.0142677	2.9884	0.00710471
toh_02210	BP2259	hypothetical protein	group_2630	-1.19036	0.491161	2.03996	0.0358904	2.42828	0.0122116
toh_02211	BP2260	hypothetical protein	group_673	-1.0646	0.834491	2.28637	0.0119447	2.43406	0.0122116
toh_02212	BP2261	type III secretion pore protein	bcrD	1.82849	0.00986231	2.55525	0.0101071	1.39746	0.554928
toh_02213	BP2262	type III secretion protein	bscD	1.5931	0.00144661	2.11549	0.000693362	1.32791	0.392598
toh_02214	BP2263	hypothetical protein	bscE	1.55725	0.0185227	2.36274	0.00204508	1.51725	0.278911
toh_02226	BP2275	putative hydrolase	group_1946	-1.21306	0.412608	2.15115	0.0230008	2.60948	0.00555688
toh_02239	BP2289	multidrug resistance protein	group_2971	-1.59979	0.00801776	1.25534	0.549122	2.00828	0.0270874
toh_02376	BP2426	succinylglutamate desuccinylase	group_1880	1.46553	0.000747927	-1.36649	0.117571	-2.00263	8.69e-05
toh_02432	BP2479	putative integral membrane protein	group_2304	1.3947	0.122025	2.00382	0.0312946	1.43674	0.416918
toh_02435	BP2480	potassium-transporting ATPase subunit A	kdpA	-1.82615	0.00175024	1.20027	0.672596	2.19187	0.0212795
toh_02476	BP2520	LysR family transcriptional regulator	group_1875	1.89727	0.00104864	2.00433	0.0321128	1.05643	0.934715
toh_02500	BP2543	5-methyltetrahydropteroyltriglutamate-- homocysteine S-methyltransferase	metE	-1.18159	0.551614	2.11417	0.0438439	2.49809	0.0191718
toh_02535	BP2575	50s ribosomal protein	rplT	1.15229	0.433326	2.11531	0.000783472	1.83574	0.0192061
toh_02584	BP2626	hypothetical protein	group_474	2.49616	0.0176553	1.85222	0.393169	-1.34766	0.786944
toh_02646	BP2691	ABC transporter permease	group_1257	1.11022	0.662427	2.08973	0.0129821	1.88226	0.0669361
toh_02651	CAE36740.1	putative heat shock protein, partial	group_2870	1.89895	0.00556009	-1.42643	0.425429	-2.70873	0.0107461
toh_02652	BP2698	endonuclease	group_1316	2.04397	0.0341683	-1.31293	0.70528	-2.68359	0.111158
toh_02676	BP2722	membrane transport ATPase	group_1351	1.32913	0.200282	-1.84025	0.0676246	-2.44593	0.00758219
toh_02690	BP2736	nitrogen regulatory protein P-II	group_350	-1.57953	0.0129017	1.66479	0.134315	2.62958	0.00181933
toh_02691	CAE37884.1	ammonium transporter, partial	amtB	-1.78169	3.54e-05	1.43978	0.190353	2.56525	5.11e-05
toh_02709	BP2757	putative cold-shock protein	group_2550	1.8091	0.0046711	2.4723	0.0055768	1.36659	0.539644
toh_02729	CAE37847.1	putative dihydroxy-acid dehydratase, partial	group_3325	-2.43824	1.15e-18	-1.59837	0.0104497	1.52545	0.041813
toh_02730	BP2780	malate dehydrogenase	group_2833	-2.33189	2.06e-15	-1.38216	0.12679	1.68714	0.0107875
toh_02732	BP2782	lipoprotein	group_1068	-3.98986	5.87e-14	-1.74136	0.129435	2.29124	0.023196
toh_02743	BP2793	50S ribosomal protein L9	rplI	-1.26021	0.120266	1.79166	0.00620189	2.25787	0.000110164
toh_02744	BP2794	30s ribosomal protein s18	rpsR	1.02452	0.928962	2.41182	0.000524299	2.3541	0.00215009
toh_02767	BP2816	ABC transport protein ATP-binding component	group_1569	1.25314	0.408618	2.64654	0.00612832	2.11192	0.0780364
toh_02768	BP2817	ABC transporter permease	group_1022	1.36561	0.235211	2.68463	0.00671913	1.96588	0.136592
toh_02769	BP2818	lipoprotein	group_2708	1.48122	0.159904	2.68736	0.0141536	1.81429	0.258598
toh_02779	BP2827	hypothetical protein	group_185	7.10497	8.04e-07	7.78107	0.00153091	1.09516	0.947588
toh_02780	CAE38998.1	conserved hypothetical protein, partial	group_186	2.09174	0.00248649	2.48057	0.021816	1.18589	0.81604
toh_02838	BP2887	hypothetical protein	group_1636	-1.46595	0.0397872	1.89239	0.0277759	2.77416	0.000240672
toh_02847	BP2896	hydrolase	group_2098	1.54906	2.04e-06	2.00325	3.67e-07	1.29321	0.200098
toh_02896	BP2946	ArsR family transcriptional regulator	group_128	3.62818	5.1e-19	2.06799	0.00475221	-1.75445	0.0669361
toh_02931	WP_003814926.1	MFS transporter, partial	group_131	2.51047	1.29e-05	1.61576	0.240517	-1.55374	0.376938
toh_02956	BP3007	hypothetical protein	group_1893	2.41345	0.00144661	-1.04683	0.94909	-2.52646	0.0752309
toh_02960	BP3011	cysteine dioxygenase	group_926	1.48846	0.110687	-1.61046	0.261469	-2.3971	0.0317888
toh_03009	BP3056	uracil-DNA glycosylase	ung	1.40483	8.09e-06	2.37944	5.74e-16	1.69376	2.51e-05
toh_03106	BP3152	2-nonaprenyl-3-methyl-6-methoxy-14-benzoquinol hydroxylase	group_2940	-1.05445	0.865021	-2.20465	0.0150411	-2.0908	0.046246
toh_03150	BP3196	amino acid binding protein	group_821	-1.62851	0.00253768	1.52632	0.169103	2.48563	0.000752489
toh_03212		hypothetical protein	group_1279	2.09643	0.000419405	-1.18969	0.701831	-2.4941	0.00918598
toh_03214	BP3262	anthranilate phosphoribosyltransferase	trpD	-2.15065	2.05e-05	-2.03376	0.0198303	1.05747	0.929323
toh_03215	BP3263	anthranilate synthase component II	trpG	-2.42672	7.38e-06	-2.62299	0.00278593	-1.08088	0.9109
toh_03216	BP3264	anthranilate synthase component I	trpE	-2.44394	5.97e-05	-2.5691	0.0104497	-1.05121	0.947588
toh_03315	BP3371	hypothetical protein	group_2300	-1.05238	0.796825	-4.54405	3.2e-17	-4.31786	1.82e-14
toh_03316	BP3372	hypothetical protein	group_799	1.14568	0.599063	-11.7989	6.9e-23	-13.5178	1.39e-22
toh_03317	BP3373	hypothetical protein	group_962	1.09369	0.747577	-2.72704	0.000352311	-2.98253	0.000277362
toh_03335	BP3393	inner membrane protein	group_3203	1.07643	0.407572	-2.05153	6.76e-14	-2.20833	3.88e-15
toh_03373	BP3432	sulfite reductase	cysI	1.15344	0.788684	4.266	0.0169258	3.6985	0.061278
toh_03374	BP3433	conserved hypothetical protein	group_51	1.6463	0.189386	4.42524	0.00515035	2.688	0.13833
toh_03375	BP3434	exported protein	group_1130	1.38818	0.412098	6.13118	0.000196868	4.41669	0.00833057
toh_03376	BP3435	hypothetical protein	group_2699	1.00082	0.997697	3.13746	4.15e-07	3.13489	2.42e-06
toh_03449	BP3508	HD domain-containing protein	group_2047	1.00197	0.991792	-3.72482	4.95e-26	-3.73216	4.2e-23
toh_03451	CAE37811.1	Hypothetical protein, partial	group_46	1.35611	0.110263	-1.54614	0.150479	-2.09673	0.0122116
toh_03458	BP3517	membrane protein	group_1963	-3.17502	4.1e-24	-2.33658	4.48e-06	1.35883	0.261155
toh_03459	BP3518	phospholipase D family protein	group_3297	-2.65573	1.02e-21	-1.87109	0.000287888	1.41934	0.120968
toh_03513	BP3568	exported protein	group_1980	1.53603	0.00249915	2.18338	0.000196868	1.42145	0.232856
toh_03518	BP3573	branched-chain amino acid ABC transporter permease	group_859	1.97539	0.0033452	2.23657	0.0349575	1.13222	0.8666
toh_03519	BP3574	branched-chain amino acid ABC transporter permease	group_2609	1.96968	0.0010926	2.40863	0.00810516	1.22285	0.742531
toh_03520	BP3575	exported protein	group_940	1.99559	0.00452434	2.58639	0.0139633	1.29605	0.698477
toh_03556	BP3612	30S ribosomal protein S10	group_1485	-1.27802	0.0875576	1.57509	0.0386684	2.013	0.00107768
toh_03575	BP3632	50S ribosomal protein L18	rplR	-1.52627	0.00765788	1.34793	0.310794	2.05731	0.00625457
toh_03579	BP3636	preprotein translocase subunit SecY	group_3481	-1.61606	0.0030851	1.3543	0.322	2.18862	0.0036518
toh_03636	CAE36091.1	CoA-transferase family III protein, partial	group_1955	2.89813	2.35e-07	1.71955	0.173002	-1.6854	0.261086
toh_03637	BP3695	hydroxymethylglutaryl-CoA lyase	group_1064	3.27606	1.55e-10	1.58165	0.223308	-2.07129	0.0535987
toh_03638	BP3696	exported protein	group_2617	2.58377	1.11e-06	1.7612	0.120754	-1.46705	0.416918
toh_03649	BP3707	exported protein	group_957	-2.93846	1.42e-20	-1.38444	0.174752	2.12249	0.000248029
toh_03650	BP3708	zinc-binding dehydrogenase	group_452	-2.36421	1.07e-10	-1.32423	0.313478	1.78534	0.0245608
toh_03654	BP3712	oxidoreductase	group_1996	-2.29016	4.16e-06	-1.31491	0.473691	1.74168	0.132807
toh_03655	BP3713	amidase	group_648	-2.90264	6.53e-18	-1.64288	0.0300787	1.7668	0.0153454
toh_03657	BP3715	LysR family transcriptional regulator	group_561	-1.5769	0.0226217	1.48611	0.280204	2.34345	0.0109796
toh_03658	BP3716	ABC transporter substrate-binding protein	group_558	-2.06404	1.7e-08	-1.13484	0.687482	1.8188	0.0120332
toh_03667	BP3725	nicotinate-nucleotide diphosphorylase (carboxylating)	group_635	2.5188	8.09e-19	2.99066	5.35e-12	1.18733	0.564041
toh_03705	BP3764	ABC transporter permease	group_2968	-1.08065	0.441249	2.07422	4.43e-11	2.2415	3.51e-12
toh_03794	BP3854	ABC transporter ATP-binding protein	group_3061	-1.11019	0.741668	3.25154	0.000992449	3.60981	0.000701406
toh_03795	BP3855	ABC transporter substrate-binding protein	group_1275	-1.23217	0.481615	3.02113	0.00346448	3.72254	0.00074388
toh_03796	BP3856	TauD/TfdA family dioxygenase	group_596	-1.39655	0.0775239	1.69215	0.0792787	2.36316	0.00344977

## Sheet: Appendix 2 Table5
Appendix 2 Table 5. List of significantly differentially produced proteins between vaccine strains (VS), recent isolates (Cz)
and Tohama I (Toh). Proteins that were found to be significantly differentailly produced (|FC| ≥ 2.0; q < 0.05) are shown
in blue (decreased abundance) or yellow (increased abundance). Proteins for which label-free intensities were not
obtained in any of the replicates of the corresponding group of strains are defined as ON/OFF. ND, not determined
Gene in Tohama I	Corresponding BP number in Tohama I	Cz_VS, FC	Cz_VS, q-value	Cz_Toh, FC	Cz_Toh, q-value	VS_Toh, FC	VS_Toh, q-value	Annotation
toh_00040	BP0038	-1.28179	0.126611	-2.60465	0.00242857	-2.03204	0.00334884	lactoylglutathione lyase
toh_00062	BP0061	1.14224	0.35619	ON	1	ND	1	DNA-binding protein
toh_00075	BP0077	1.10939	0.883147	2.35367	0.00858182	2.12157	0.0022	exported protein
toh_00081	BP0085	1.06517	0.282378	ON	1	ON	1	DUF2837 domain-containing protein
toh_00095	BP0099	-1.21032	0.102286	ON	1	ND	1	integral membrane protein
toh_00110	BP0112	1.33063	0.136745	2.00068	0.00857143	1.50356	0.0485104	cystathionine beta-lyase
toh_00147	BP0151	-1.03326	0.824137	ON	1	ND	1	hypothetical protein
toh_00169	BP0174	1.16515	0.329194	2.08975	0.016819	1.79355	0.0527835	bacterioferritin
toh_00191	BP0196	-1.02042	0.182968	6.53202	0.000952381	6.66539	0	glycine cleavage system protein H
toh_00204	BP0209	ND	1	ON	1	ND	1	FadR family transcriptional regulator
toh_00233	BP0238	1.63389	0.0917371	-1.24641	0.052121	-2.0365	0.0172308	2-amino-4-hydroxy-6- hydroxymethyl pyrophosphokinase
toh_00271	BP0280	-1.11604	1	ON	1	ON	1	protease
toh_00310	BP0322	-1.03843	0.501745	ON	1	ND	1	dihydroorotase
toh_00341	BP0353	-1.7019	0.0107619	-2.02613	0.0115676	-1.19052	0.827232	ferredoxin
toh_00368	BP0380	1.33358	0.0389818	4.12788	0.000421053	3.09532	0.00188235	sodium:sulfate symporter
toh_00375	BP0388	-1.1707	0.272032	-2.17044	0.00729412	-1.85398	0.028961	probable phosphosugar isomerase
toh_00445	BP0456	1.11925	0.271604	ON	1	ON	1	heme receptor
toh_00459	BP0470	2.97496	0.00228571	3.37683	0.0033	1.13509	0.320652	hypothetical protein
toh_00463	BP0474	1.17188	0.203015	ON	1	ON	0.999986	choloylglycine hydrolase
toh_00498	BP0513	1.13721	1	ND	0.999971	ON	0.99793	hypothetical protein
toh_00501		-1.23733	0.193584	-7.11498	0.004	-5.75027	0.0008	hypothetical protein
toh_00507	BP0521	1.65932	0.126276	3.28786	0.00413115	1.98145	0.00685714	conserved hypothetical protein
toh_00513	BP0529	ND	1	OFF	0.999453	-2.03324	0.00708772	autotransporter
toh_00535	BP0551	-1.13913	0.357167	-5.40607	0.00133333	-4.74576	0.000571429	methionyl-tRNA formyltransferase
toh_00550	BP0566	-1.65738	0.0151373	-2.17086	0.00407143	-1.30982	0.0973824	dioxygenase
toh_00606	BP0624	-2.64735	0.000444444	-3.46511	0.00169231	-1.3089	0.11997	substrate-CoA ligase
toh_00607	BP0625	-3.38733	0.0005	-2.24086	0.00877966	1.51163	0.0613781	acyl-CoA dehydrogenase
toh_00608	WP_010927172.1	ND	0.996057	ND	1	ON	0.992828	2-oxoacid dehydrogenase acyltransferase, catalytic domain
toh_00609	BP0627	-3.41137	0	-4.94733	0.000333333	-1.45025	0.0472969	enoyl-CoA hydratase/isomerase
toh_00610	BP0628	-2.93097	0.000571429	-3.76072	0.000266667	-1.28309	0.0492232	pyruvate dehydrogenase component E1 subunit beta
toh_00611	BP0629	-2.82234	0.000666667	-3.31519	0.00176	-1.17463	0.651431	pyruvate dehydrogenase component E1 subunit alpha
toh_00621	BP0640	-1.4643	0.0769101	ND	0.994819	ON	0.991814	acyl-CoA dehydrogenase
toh_00681	BP0700	1.2735	0.185913	-1.69691	0.00774468	-2.16103	0.00182857	probable hydrolase
toh_00698	BP0720	ND	1	ND	0.991244	OFF	0.987778	conserved hypothetical protein
toh_00826	BP0853	ON	0.986816	ON	0.985176	ND	1	NADH-ubiquinone oxidoreductase chain M
toh_00843	BP0870	1.08637	0.301486	2.29858	0.00429412	2.11582	0.00896774	exported protein
toh_00885	BP0913	ND	0.984413	OFF	0.98367	-1.58081	0.981786	exported protein
toh_00895	BP0924	OFF	0.982977	OFF	0.98167	-1.45236	0.0647078	putative transcriptional regulator
toh_00929	BP0958	1.04067	0.975636	-2.13023	0.00423188	-2.21686	0.00373913	cysteine synthase B
toh_00936	BP0966	1.23907	0.0917636	5.64741	0.0004	4.55778	0.00025	sulfate-binding protein
toh_01039	BP1071	4.60592	0	5.00188	0.000571429	1.08597	0.973769	phosphate-binding periplasmic protein precursor
toh_01052	BP1083	1.06342	0.652618	ON	0.977198	ON	0.976356	membrane protein
toh_01081	BP1112	-1.05616	0.367496	-3.17981	0.000222222	-3.01072	0.000222222	outer membrane ligand binding protein
toh_01088	BP1119	2.86672	0.00834783	-1.77571	0.383109	-5.09044	0.00222222	serotype 2 fimbrial subunit
toh_01110	BP1143	1.12681	0.633119	-3.09179	0.000235294	-3.48384	0.000307692	tryptophan--tRNA ligase
toh_01222	BP1252	1.12786	0.0853535	2.16551	0.004	1.92003	0.0349313	exported protein
toh_01230	BP1260	-1.17027	0.322113	3.84838	0.000666667	4.50364	0.000363636	bifunctional glutamine-synthetase adenylyltransferase
toh_01282	BP1315	-1.25072	0.122374	-2.70688	0.002625	-2.16425	0.00962319	universal stress family protein
toh_01399	BP1442	-1.0974	0.652822	1.91648	0.00632911	2.10315	0.00382222	SsrA-binding protein
toh_01400	BP1443	1.20684	0.158289	-2.2942	0.00425806	-2.76874	0.00116667	conserved hypothetical protein
toh_01401	BP1444	1.3355	0.131195	-1.73983	0.0080396	-2.32355	0.00178947	conserved hypothetical protein
toh_01488	BP1531	-1.57417	0.0370943	-2.20711	0.00635897	-1.40208	0.0549328	putative arginase
toh_01489	BP1532	-1.2527	0.196693	-2.00322	0.009625	-1.59912	0.0502048	amino acid-binding periplasmic protein
toh_01519	BP1560	1.6089	0.0365882	ND	0.965472	ON	0.962802	thiol oxidoreductase
toh_01527	BP1568	3.03985	0.00854545	1.25028	0.180103	-2.43134	0.0703562	serotype 3 fimbrial subunit
toh_01576	WP_003811211.1	-3.53218	0	-2.12005	0.00373333	1.66608	0.0300879	capsular polysaccharide biosynthesis protein, partial
toh_01584	BP1628	-2.57189	0.00757143	1.00275	0.807075	2.57898	0.0185714	capsular polysaccharide export protein
toh_01628	BP1675	-2.41873	0.000285714	-3.75775	0.001	-1.5536	0.177732	tripartite tricarboxylate transporter substrate binding protein
toh_01660	BP1707	2.13394	0.00951351	2.3471	0.00418462	1.09989	0.168468	ABC transporter ATP-binding protein
toh_01661	BP1708	3.5718	0.00916129	5.28766	0.963064	1.4804	0.958999	ABC transporter substrate-binding protein
toh_01668	BP1715	-1.27725	0.111552	ON	0.962105	ND	0.958052	permease
toh_01689	BP1736	-1.86261	0.00784615	ON	0.960669	ND	0.956636	putative exported protein
toh_01691	BP1738	-2.93734	0.000266667	-1.33307	0.258484	2.20343	0.0155897	conserved hypothetical protein
toh_01726	BP1771	1.08429	0.602171	4.1548	0.0008	3.83179	0.000266667	hypothetical protein
toh_01728	BP1773	-1.00653	0.669358	ON	0.959237	ND	0.954286	hypothetical protein
toh_01751	BP1797	-1.48099	0.0234667	-2.22174	0.0042	-1.50017	0.0354887	low molecular weight protein-tyrosine-phosphatase
toh_01792	BP1840	-1.36439	0.0315217	-2.23557	0.00353488	-1.63851	0.034971	ribosome maturation factor
toh_01793	BP1841	-1.59421	0.0234211	-2.0454	0.004	-1.28302	0.0511092	tRNA (guanine-N(1)-)-methyltransferase
toh_01794	BP1842	-1.03226	0.68847	-2.22054	0.00321951	-2.15114	0.00183784	class-V aminotransferase
toh_01850	BP1904	-1.40448	0.0723953	2.00546	0.00721739	2.81661	0.000210526	bacitracin resistance protein
toh_01867	BP1920	-1.75501	0.0098	-2.06371	0.00765591	-1.1759	0.420478	putative exported protein
toh_01887	BP1939	1.27631	0.178895	ON	0.956386	ND	0.951947	ArsR family transcriptional regulator
toh_01897	BP1948	OFF	0.956913	OFF	0.955913	-1.91986	0.00433333	amino acid ABC transporter substrate-binding protein
toh_01903	BP1954	ND	0.95646	OFF	0.95544	-1.05877	0.415907	monooxygenase
toh_01904;toh_00563	BP1955	-1.93095	0.0024	-2.30339	0.00328205	-1.19287	0.288995	maleate isomerase
toh_01907;toh_00566	BP1958	-2.11276	0.00141176	-2.10824	0.00425397	1.00214	0.889941	isochorismatase
toh_02103	BP2153	1.01928	0.97663	ON	0.949333	ND	0.945919	exported protein
toh_02141	BP2189	-1.31398	0.064525	-2.00621	0.00733333	-1.52682	0.042812	ATP phosphoribosyltransferase regulatory subunit
toh_02163	BP2212	-2.34197	0.000363636	-2.64772	0.00247059	-1.13056	0.609454	nitric oxide dioxygenase
toh_02179	BP2228	1.20329	0.541717	2.18536	0.00833333	1.81616	0.0271008	alanine racemase
toh_02195	BP2244	1.57686	0.0204118	2.13829	0.00376923	1.35605	0.0532369	type III secretion protein
toh_02203	BP2252	1.08591	0.974979	3.12509	0.0024	2.87785	0.00181818	outer protein B
toh_02204	BP2253	1.31415	0.0895922	2.02819	0.008	1.54334	0.0445102	outer protein D
toh_02205	BP2254	1.14505	0.353294	2.52321	0.00245161	2.20358	0.0022439	regulatory protein
toh_02206	BP2255	-1.05246	0.248327	3.95007	0.00191304	4.15731	0.000333333	hypothetical protein
toh_02211	BP2260	-1.19747	0.136722	ND	0.947005	ON	0.942705	hypothetical protein
toh_02214	BP2263	1.15793	0.993616	5.211	0.000444444	4.50027	0.000666667	hypothetical protein
toh_02223	BP2271	-1.8753	0.0110698	-2.96269	0.00262069	-1.57986	0.0287949	regulatory lipoprotein
toh_02248	BP2298	1.13105	0.270959	-2.20494	0.00326316	-2.49389	0.000181818	4-aminobutyrate transaminase
toh_02312	BP2359	1.31915	0.459104	3.61035	0.00254545	2.73689	0.00193548	conserved hypothetical protein
toh_02374	BP2424	1.20417	0.945276	ON	0.943304	ND	0.939058	putative integral membrane protein
toh_02375	BP2425	2.35164	0.0004	1.46324	0.0333598	-1.60715	0.0289704	exported protein
toh_02395	BP2445	-1.65871	0.0207164	-2.06908	0.0186612	-1.2474	0.693918	50s ribosomal protein l32
toh_02402	BP2452	2.24675	0.00968421	2.04163	0.00819048	-1.10047	0.995941	conserved hypothetical protein
toh_02428	BP2475	-1.22493	0.175508	2.40969	0.0943781	2.95171	0.0294011	hypothetical protein
toh_02441	BP2486	1.60766	0.0309425	3.14851	0.00623377	1.95844	0.0482259	exported protein
toh_02495	BP2538	1.05876	1	2.62837	0.00377358	2.48249	0.002	membrane protein
toh_02608	BP2654	1.13655	0.565827	ON	0.940547	ND	0.934089	dihydrodipicolinate synthase
toh_02630	BP2675	-1.01631	0.483976	-2.75872	0.00314286	-2.71445	0.00230769	phenylacetate-coenzyme A ligase
toh_02632	BP2677	1.0781	0.256813	-2.28338	0.00467606	-2.46171	0.00206897	2-(12-epoxy-12-dihydrophenyl)acetyl-CoA isomerase
toh_02670	BP2716	1.25018	0.372425	ON	0.937807	ND	0.931848	putative membrane transport protein
toh_02671	BP2717	2.11533	0.0310476	-1.32933	0.937351	-2.81195	0.931401	exported protein
toh_02690	BP2736	ND	0.93869	-5.54785	0.936897	OFF	0.930955	nitrogen regulatory protein P-II
toh_02732	BP2782	-3.05277	0.00125	-1.48358	0.296846	2.0577	0.0269197	lipoprotein
toh_02846	BP2895	1.16062	0.125952	2.01012	0.00382979	1.73193	0.0169767	exported protein
toh_02849	CAE37792.1	1.25232	0.0787644	2.13106	0.00363636	1.70169	0.029358	NAD(P) transhydrogenase subunit beta, partial
toh_02855	BP2905	-1.33076	0.112837	ND	0.932373	ON	0.926513	glycolate oxidase subunit
toh_02869	BP2919	-1.10055	0.452999	2.08196	0.0108652	2.29131	0.00585185	lipoprotein
toh_02896	BP2946	2.27824	0.000307692	1.63308	0.0159406	-1.39506	0.0633512	ArsR family transcriptional regulator
toh_02912	BP2962	-1.19062	0.143211	2.21034	0.00734884	2.63167	0.000173913	50S ribosomal protein L13
toh_02934	BP2985	1.59894	0.139739	4.77871	0.00375	2.98868	0.00751724	histone protein
toh_02940	BP2991	-1.27984	0.14771	2.87677	0.00474286	3.6818	0.000235294	acyl carrier protein
toh_02960	BP3011	ND	0.932626	-1.4646	0.930575	OFF	0.92299	cysteine dioxygenase
toh_02975	BP3026	-1.25903	0.193121	1.75941	0.0457676	2.21514	0.0268485	phospho-N-acetylmuramoyl-pentapeptide- transferase
toh_03009	BP3056	1.66301	0.0111304	2.20412	0.00425	1.32538	0.154615	uracil-DNA glycosylase
toh_03023	BP3070	1.11827	0.60118	2.64108	0.00998519	2.36176	0.0024	hypothetical protein
toh_03043	BP3090	-1.15288	0.414561	-6.77678	0.002	-5.8781	0.001	ATP:cob(I)alamin adenosyltransferase
toh_03046	BP3092	1.00496	0.992314	-3.36212	0.000363636	-3.37877	0.0004	phospholipase D
toh_03085	BP3131	-1.16481	0.65815	-2.18865	0.00737079	-1.87898	0.0167111	putative oxygenase
toh_03216	BP3264	-1.41751	0.0260253	1.41612	0.050058	2.00736	0.0042449	anthranilate synthase component I
toh_03253	BP3302	-2.79018	0.00953846	-2.22009	0.0387807	1.25679	0.368051	hypothetical protein
toh_03255	BP3304	1.21481	0.811921	5.83531	0.00266667	4.80348	0.0002	enoyl-CoA hydratase
toh_03295	BP3345	-1.08092	1	2.98864	0.00477778	3.23051	0.00295238	protein TolR
toh_03366	BP3425	-1.38289	0.0540625	-2.06593	0.00383673	-1.49392	0.0326439	carbonic anhydrase
toh_03373	BP3432	2.32265	0.028	3.77072	0.00696296	1.62346	0.0572154	sulfite reductase
toh_03374	BP3433	4.14988	0.0114043	8.47645	0.00253333	2.04258	0.0241071	conserved hypothetical protein
toh_03375	BP3434	1.92919	0.0236667	3.3902	0.00365217	1.75731	0.0434031	exported protein
toh_03398	BP3456	1.31936	0.199557	2.12251	0.0149845	1.60875	0.0628034	NADP-dependent malic enzyme
toh_03432	BP3491	-1.07759	0.517372	1.97914	0.00868376	2.13271	0.0044	NADH dehydrogenase
toh_03433	BP3492	-1.30068	0.155845	1.61897	0.0115616	2.10576	0.00177778	putative diacylglycerol kinase
toh_03439	BP3498	-1.49544	0.0909384	-2.44332	0.00424242	-1.63385	0.01936	conserved hypothetical protein
toh_03440	BP3499	-1.27121	0.203336	-2.686	0.00414545	-2.11294	0.00952941	hypothetical protein
toh_03442	BP3501	-1.01151	0.977286	-2.23608	0.00435821	-2.21063	0.00174359	exported protein
toh_03449	BP3508	ND	1	OFF	0.922572	OFF	0.91301	HD domain-containing protein
toh_03464	BP3522	1.10872	0.906632	2.61301	0.009376	2.35678	0.00957576	membrane protein
toh_03476	BP3531	1.30387	0.148365	ON	0.921692	ON	0.912152	siderophore-mediated iron transport protein
toh_03508	BP3563	1.83681	0.193902	4.15714	0.0133176	2.26324	0.0290714	putative intracellular septation protein
toh_03525	BP3580	-1.10685	0.164362	2.23423	0.0104526	2.47294	0.00214286	polyhydroxyalkanoate depolymerase
toh_03528	BP3583	-1.54648	0.0233766	-2.09073	0.00413559	-1.35194	0.0469903	nicotinate phosphoribosyltransferase
toh_03552	BP3608	-1.35206	0.0587733	1.74471	0.0285165	2.35894	0.001875	30S ribosomal protein S12
toh_03560	BP3616	-1.68396	0.0395752	1.30091	0.0987056	2.19068	0.0153924	50S ribosomal protein L2
toh_03572	BP3629	-1.59317	0.0586755	4.43176	0.00251852	7.06055	0.000444444	30S ribosomal protein S14
toh_03637	BP3695	5.2716	0	8.46394	0.000307692	1.60557	0.876478	hydroxymethylglutaryl-CoA lyase
toh_03667	BP3725	11.1699	0	10.5564	0.001	-1.05812	0.77535	nicotinate-nucleotide diphosphorylase (carboxylating)
toh_03670	BP3728	-1.77057	0.00964706	-2.22862	0.00376471	-1.25869	0.219703	UDP-glucose 6-dehydrogenase
toh_03677	BP3735	-1.04596	0.730734	ON	0.918622	ON	0.905771	protoheme IX farnesyltransferase
toh_03692	BP3750	-1.33642	0.0635924	-2.30488	0.00377778	-1.72467	0.0305397	esterase
toh_03693	BP3751	-1.66844	0.009875	-2.78275	0.00183333	-1.66787	0.0298667	alcohol dehydrogenase class III
toh_03706	BP3765	1.1792	0.228099	3.46364	0.00127273	2.93728	0.000190476	BolA-like protein
toh_03715	BP3774	1.21759	0.908542	6.85008	0.00025	5.62596	0	phosphoribosyl-AMP cyclohydrolase
toh_03718	BP3777	2.07556	0.101288	17.4515	0.0005	8.40804	0.0005	Sec-independent protein translocase protein
toh_03733	BP3793	1.11422	0.26629	2.31413	0.00384	2.07691	0.00439216	putative bacterial secretion system protein
toh_03747	BP3807	2.05053	0.00252632	1.4193	0.0466716	-1.44475	0.0508026	ornithine acetyltransferase/N-acetylglutamate synthase
toh_03748	BP3808	2.13699	0.000333333	1.88419	0.00540541	-1.13417	0.421503	DUF815 domain-containing protein
toh_03749	BP3809	2.04313	0.00266667	1.43794	0.0758648	-1.42087	0.0389342	conserved hypothetical protein
toh_03763	BP3823	1.13821	0.707424	3.46376	0.00313514	3.04314	0.000285714	conserved hypothetical protein
toh_03769	BP3829	-1.49898	0.0982414	-2.18681	0.0347173	-1.45887	0.373961	putative amino acid ABC transporter permease protein
VS67_00381	-	-1.09804	0.296627	ON	0.913408	ON	0.900312	glutaredoxin family protein
VS67_02851	-	-1.02579	0.656855	ON	0.912544	ON	0.899894	putative transcriptional regulator
VS67_02852	-	1.10298	0.396406	ON	0.912113	ON	0.899478	probable short chain dehydrogenase
VS67_02858	-	1.03622	0.537921	ON	0.911683	ON	0.899061	putative enoyl-CoA hydratase
VS67_02859	-	1.10102	0.431156	ON	0.911252	ON	0.898645	CoA transferase
VS67_02862	-	-1.11044	0.358758	ON	0.910823	ON	0.898229	putative GntR-family transcriptional regulator
VS67_03095	-	-1.05168	0.912827	ND	0.910393	ON	0.897814	putative membrane protein
VS67_03096	-	1.21948	0.251931	ON	0.909964	ND	0.897399	putative TetR-family transcriptional regulator

## Sheet: Appendix 2 Table6
Appendix 2 Table 6. List of significantly differentially secreted proteins between vaccine strains (VS), recent isolates (Cz) and
Tohama I (Toh). Proteins that were found to be significantly differentailly secreted (|FC| ≥ 2.0; q < 0.05) are shown in blue
(decreased secretion) or yellow (increased secretion). Proteins for which label-free intensities were not obtained in any
of the replicates of the corresponding group of strains are defined as ON/OFF. ND, not determined
Gene in Tohama I	BP-number in Tohama I	Cz_VS, FC	Cz_VS, q-value	Cz_Toh, FC	Cz_Toh, q-value	VS_Toh, FC	VS_Toh, q-value	Annotation
toh_00014	BP0010	-2.06848	0.00415385	-1.90145	0.0222016	1.08784	0.833566	50S ribosomal protein L11
toh_00015	BP0011	-2.62311	0.00328	-1.29667	0.0838339	2.02296	0.324606	50S ribosomal protein L1
toh_00036	BP0034	-3.06754	0.00755172	-3.21523	0.0318844	-1.04815	0.9099	glycine--tRNA ligase subunit beta
toh_00040	BP0038	-2.78456	0.00243478	-6.96054	0	-2.49967	0.0383636	lactoylglutathione lyase
toh_00065	BP0064	ND	1	OFF	ND	-1.67813	0.178446	hypothetical protein
toh_00077	BP0079	-3.90637	0.00533333	-2.33713	0.029	1.67143	0.226109	signal recognition particle protein
toh_00113	BP0115	-2.52419	0.00242857	-2.30779	0.00856338	1.09377	0.733802	arginine--tRNA ligase
toh_00175	BP0180	-2.2088	0.00254545	-1.42103	0.0337363	1.55436	0.27198	methionine--tRNA ligase
toh_00212	BP0217	OFF	ND	ND	1	ON	ND	3-hydroxybutyryl-CoA dehydrogenase
toh_00237	BP0242	-2.34205	0.00357576	1.04465	0.354249	2.44662	0.0658095	phosphoribosylformylglycinamidine cyclo-ligase
toh_00280	BP0289	-2.04195	0.0077377	-2.14933	0.00857971	-1.05259	0.633941	dihydroxy-acid dehydratase
toh_00290	BP0300	OFF	ND	OFF	ND	1.00899	0.983683	esterase
toh_00341	BP0353	OFF	ND	OFF	ND	-1.12561	0.932526	ferredoxin
toh_00342	BP0354	-2.22772	0.0034386	-2.72607	0.007	-1.2237	0.891737	ornithine cyclodeaminase
toh_00445	BP0456	1.9353	0.0342038	2.31708	0.00596226	1.19727	0.203105	heme receptor
toh_00484	BP0499	-2.83386	0.00371429	-1.19197	0.434686	2.37747	0.02675	hypothetical protein
toh_00485	BP0500	1.16905	0.713258	6.02403	0.003	5.15292	0.00866667	BopC type III secretion system effector
toh_00490	BP0505	1.14876	0.627212	2.05015	0.00689655	1.78466	0.0990286	hypothetical protein
toh_00491	BP0506	1.46913	0.425347	3.64933	0.0105823	2.48401	0.112148	hypothetical protein
toh_00500	BP0515	1.45448	0.386863	4.18417	0.00292308	2.87675	0.0181818	hypothetical protein
toh_00501		ND	1	OFF	ND	OFF	ND	hypothetical protein
toh_00513	BP0529	1.03612	0.651582	-2.43885	0.012	-2.52694	0.0434074	autotransporter
toh_00517	BP0533	ND	1	ND	1	ON	ND	transcriptional regulator
toh_00554	BP0570	OFF	ND	ND	1	ON	ND	exported protein
toh_00556	BP0572	-2.04686	0.00825397	-1.53796	0.199671	1.3309	0.393583	two component system response regulator
toh_00589	BP0607	-2.52464	0.00332203	-1.53294	0.149712	1.64693	0.168481	23-bisphosphoglycerate-dependent phosphoglycerate mutase
toh_00606	BP0624	-3.24867	0.00436364	-5.25955	0	-1.61898	0.0869206	substrate-CoA ligase
toh_00609	BP0627	-3.82566	0.00733333	-2.35406	0.00673333	1.62514	0.463186	enoyl-CoA hydratase/isomerase
toh_00610	BP0628	-1.90477	0.0108493	-2.51485	0.00555556	-1.32029	0.403296	pyruvate dehydrogenase component E1 subunit beta
toh_00611	BP0629	-2.03251	0.0136552	-3.15235	0.0018	-1.55097	0.127787	pyruvate dehydrogenase component E1 subunit alpha
toh_00622	BP0641	1.20456	0.830652	4.38325	0.00664516	3.63887	0.0146667	exported protein
toh_00645	BP0664	-2.57052	0.0132781	-1.54838	0.424716	1.66014	0.385763	exported protein
toh_00647	BP0666	-2.69729	0.00254545	-1.19918	0.551667	2.24927	0.0275556	glucosamine--fructose-6-phosphate aminotransferase
toh_00661	BP0678	-2.15787	0.00323077	-2.05309	0.0200328	1.05104	0.606483	peptide chain release factor 1
toh_00676	BP0694	-2.7447	0.00329412	-1.60745	0.0889333	1.70749	0.0965217	nitrogen regulatory IIA protein
toh_00682	BP0701	-2.23163	0.0198447	-1.52654	0.888456	1.4619	0.955992	conserved hypothetical protein
toh_00709	BP0731	OFF	ND	ND	0.886514	1.36626	0.309164	carboxynorspermidine decarboxylase
toh_00724	BP0748	-2.75878	0.00321739	-1.32282	0.0622446	2.08552	0.230545	50S ribosomal protein L27
toh_00725	BP0749	-3.46655	0.004	-3.07143	0.00494118	1.12864	0.839155	50S ribosomal protein L21
toh_00746	BP0771	-1.01607	0.582186	3.97791	0.00266667	4.04183	0.0652	exported protein
toh_00752	BP0777	-1.94983	0.00821538	-2.39305	0.0152421	-1.22731	0.57104	Zinc-binding dehydrogenase
toh_00764	BP0791	-1.17079	0.569075	-2.17919	0.0206207	-1.8613	0.113977	ketol-acid reductoisomerase
toh_00767	BP0794	-2.31901	0.00715596	-2.03346	0.0392079	1.14043	0.856648	30S ribosomal protein S15
toh_00836	BP0863	-3.02895	0.00321569	-1.84058	0.0937898	1.64565	0.247326	phosphoserine phosphatase
toh_00885	BP0913	OFF	ND	OFF	ND	-1.42344	0.611162	exported protein
toh_00919	BP0948	-1.66969	0.0118693	-2.27467	0.00573913	-1.36234	0.359161	3-phosphoshikimate 1-carboxyvinyltransferase
toh_00921	BP0950	-2.00484	0.00416216	-1.37419	0.0734521	1.45892	0.368872	30S ribosomal protein S1
toh_00931	BP0960	-2.34193	0.00235897	-2.30863	0.00509091	1.01443	0.593764	histone deacetylase family protein
toh_00933	BP0962	-2.15129	0.00382609	-1.52269	0.0563788	1.41282	0.433759	electron transfer flavoprotein subunit alpha
toh_00936	BP0966	1.74225	0.0188657	13.552	0	7.77844	0.008	sulfate-binding protein
toh_00967	BP0999	-1.95174	0.00321311	-2.05334	0.0220787	-1.05205	0.741464	transketolase
toh_00968	BP1000	-2.01506	0.00558416	-1.77734	0.0345591	1.13375	0.779844	glyceraldehyde-3-phosphate dehydrogenase
toh_00999	BP1033	-1.50355	0.279938	-2.10289	0.018243	-1.39861	0.302783	chemotaxis protein CheY
toh_01025	BP1057	2.21166	0.00955882	1.39962	0.328229	-1.5802	0.321589	putative membrane protein
toh_01039	BP1071	4.83505	0.002	6.21012	0	1.2844	0.421482	phosphate-binding periplasmic protein precursor
toh_01056	BP1087	-2.47053	0.00248649	-1.83006	0.0277403	1.34997	0.609628	CBS domain-containing protein
toh_01072	BP1102	-1.36383	0.196918	-2.1526	0.0248951	-1.57835	0.279941	lysine--tRNA ligase
toh_01073	BP1103	OFF	ND	ND	0.86848	1.21084	0.706469	probable short chain dehydrogenase
toh_01074	BP1104	-2.0093	0.00951111	-2.0054	0.030025	1.00194	0.882133	peptide chain release factor 2
toh_01081	BP1112	1.07792	0.78321	-2.98479	0.00254545	-3.21734	0.011	outer membrane ligand binding protein
toh_01088	BP1119	-112.626	0.105878	-150.806	0.0247222	-1.339	0.131402	serotype 2 fimbrial subunit
toh_01089	BP1120	-1.17725	0.46899	-2.46176	0.0118605	-2.09111	0.0818667	NADP-dependent malic enzyme
toh_01093	BP1124	-2.01701	0.0035	-3.55173	0.00288	-1.76089	0.445409	2-oxoglutarate dehydrogenase subunit E1
toh_01110	BP1143	-2.30529	0.0390294	-5.37819	0.0078806	-2.33297	0.0432308	tryptophan--tRNA ligase
toh_01120	BP1153	1.77236	0.0181856	2.09134	0.0188991	1.17998	0.57707	putative exported protein
toh_01141	BP1174	7.0312	0.00685714	15.1238	0	2.15096	0.197907	hypothetical protein
toh_01164	BP1197	OFF	ND	ND	0.866624	1.10707	0.931923	transcriptional regulatory protein
toh_01168;toh_01167	BP1201; CAE37117.1	1.48074	0.0742423	2.12273	0.0490489	1.43356	0.695631	tracheal colonization factor; autotransporter BapB, partial
toh_01222	BP1252	2.07129	0.00326667	1.50657	0.0449346	-1.37484	0.409524	exported protein
toh_01250	BP1280	-1.93373	0.00314894	-2.17869	0.00545455	-1.12667	0.855414	pyrroline-5-carboxylate reductase
toh_01374	BP1417	1.46241	0.00723478	2.12924	0.0201983	1.45598	0.929946	bifunctional uridylyltransferase/uridylyl-removing protein
toh_01375	BP1418	-2.04068	0.00337931	-2.21811	0.00561905	-1.08695	0.90667	methionine aminopeptidase
toh_01429	BP1471	OFF	ND	ND	1	ON	ND	hypothetical protein
toh_01455	BP1497	-1.70848	0.0272241	-2.30421	0.019469	-1.34868	0.71914	threonine--tRNA ligase
toh_01476	BP1519	-2.09703	0.0024	-1.51264	0.0353717	1.38634	0.300614	fructose-bisphosphate aldolase class II
toh_01478	BP1521	-2.74864	0.00266667	-1.25216	0.27731	2.19512	0.04144	phosphoribosylaminoimidazole-succinocarboxamide synthase
toh_01519	BP1560	1.18868	0.462135	ND	0.853853	ON	ND	thiol oxidoreductase
toh_01527	BP1568	30.0285	0.00325	143.734	0	4.78663	0.0478667	serotype 3 fimbrial subunit
toh_01628	BP1675	-4.5131	0.011	-3.00041	0.0161224	1.50416	0.284427	tripartite tricarboxylate transporter substrate binding protein
toh_01661	BP1708	1.83998	0.0250044	10.324	0	5.61097	0.022	ABC transporter substrate-binding protein
toh_01689	BP1736	-1.64649	0.0413094	1.56062	0.0461382	2.56954	0.047	putative exported protein
toh_01691	BP1738	-2.40506	0.0235856	1.13091	0.295843	2.71989	0.094303	conserved hypothetical protein
toh_01717	BP1763	-1.32723	0.0576398	-2.19746	0.019871	-1.65568	0.357408	succinyl-diaminopimelate desuccinylase
toh_01788	BP1836	-2.08437	0.00762712	-1.62914	0.170654	1.27943	0.458737	alanine--tRNA ligase
toh_01791	BP1839	-2.7066	0.00706306	-1.59015	0.093241	1.7021	0.541513	30S ribosomal protein S16
toh_01792	BP1840	-3.73076	0.0088	-7.02214	0	-1.88222	0.112244	ribosome maturation factor
toh_01793	BP1841	-1.63824	0.0139318	-2.30176	0.0103377	-1.40502	0.36817	tRNA (guanine-N(1)-)-methyltransferase
toh_01795	BP1843	-1.06055	0.503335	-2.85219	0.00503226	-2.68935	0.0384348	hypothetical protein
toh_01802	BP1849	-2.11143	0.00388571	-2.87528	0.0119551	-1.36177	0.982979	hypothetical protein
toh_01816	BP1864	-2.96417	0.0172292	-1.73118	0.617616	1.71222	0.336579	exported protein
toh_01851	BP1905	-2.87914	0.00251852	1.02663	0.847675	2.95582	0.0142222	UDP-23-diacylglucosamine hydrolase
toh_01854	BP1908	-2.00932	0.00338462	-1.30773	0.14649	1.5365	0.131361	cysteine--tRNA ligase
toh_01859	BP1913	-1.47109	0.0203048	-2.10871	0.0119512	-1.43343	0.461047	aspartate kinase
toh_01867	BP1920	-3.00787	0.00247619	-1.41776	0.313379	2.12155	0.0433103	putative exported protein
toh_01897	BP1948	-10.972	0	-14.1538	0	-1.29	0.389201	branched-chain amino acid ABC transporter substrate-binding protein
toh_01957	BP2012	-1.10689	0.923856	ND	0.845839	ON	ND	hypothetical protein
toh_02000	BP2050	-1.64565	0.0730395	-2.04931	0.0246621	-1.24529	0.409267	50S ribosomal protein L33
toh_02009	BP2059	-1.86153	0.00416667	-3.09258	0.0008	-1.66131	0.136893	beta-ketothiolase
toh_02058	BP2110	-1.608	0.0248533	-2.64869	0.00924324	-1.64719	0.143805	exodeoxyribonuclease III
toh_02069	BP2120	-1.11432	0.355556	-3.44236	0	-3.08921	0.0102857	glutathione reductase
toh_02097	BP2147	1.91577	0.00410127	2.25379	0.0057	1.17644	0.774014	exported protein
toh_02138	BP2186	-3.13086	0.0028	-4.0209	0.00525	-1.28428	0.972889	30S ribosomal protein S21
toh_02139	BP2187	1.13123	0.440946	-2.40411	0.035375	-2.71961	0.0390476	phosphoribosyltransferase
toh_02140	BP2188	-2.04975	0.00325	-2.8497	0.000888889	-1.39027	0.323374	adenylosuccinate synthetase
toh_02145	BP2193	-3.07616	0.00266667	-4.21441	0.00584615	-1.37001	0.932005	putative RNA-binding regulatory protein
toh_02163	BP2212	OFF	ND	ND	0.842326	1.00974	0.937726	nitric oxide dioxygenase
toh_02185	BP2233	-1.57944	0.0435385	2.8701	0.0543936	4.53314	0.0216667	hypothetical protein
toh_02189	BP2237	-2.44132	0.0101159	-1.25618	0.561531	1.94344	0.226577	type III secretion protein
toh_02200	BP2249	2.72123	0.00515464	6.25717	0.00533333	2.29939	0.609551	type III secretion protein
toh_02202	BP2251	-2.02672	0.00565657	-1.15762	0.479969	1.75076	0.113455	putative regulatory protein
toh_02203	BP2252	1.16133	0.912852	2.14662	0.0236835	1.84841	0.0482424	outer protein B
toh_02204	BP2253	1.55786	0.989457	3.70869	0.00673016	2.38062	0.0254118	outer protein D
toh_02206	BP2255	2.59406	0.00247059	4.79952	0	1.8502	0.0665532	hypothetical protein
toh_02207	BP2256	1.92514	0.0337338	3.66931	0.00075	1.90601	0.0601026	secreted protein Bsp22
toh_02208	BP2257	1.95279	0.200188	3.16415	0.0067541	1.62033	0.0548235	outer protein N
toh_02210	BP2259	1.92088	0.0579632	5.14924	0.0044	2.68066	0.0967059	hypothetical protein
toh_02214	BP2263	-1.28454	0.289346	2.05154	0.0168	2.63529	0.0402	hypothetical protein
toh_02215	BP2264	2.1172	0.0228257	2.57203	0.006	1.21483	0.321596	type III secretion protein
toh_02223	BP2271	-2.05834	0.0138531	-2.84911	0.00787879	-1.38418	0.452166	regulatory lipoprotein
toh_02241	BP2291	-1.13544	1	-2.13524	0.0353155	-1.88054	0.0982535	tartrate dehydrogenase
toh_02262	BP2312	-2.97076	0.00324528	-2.44337	0.00894444	1.21584	0.96519	ribosome silencing factor
toh_02330	BP2379	OFF	ND	ND	0.836247	1.40341	0.271979	chaperonin
toh_02366	BP2416	-1.06372	0.416889	ND	0.834527	ON	ND	LysR family transcription regulator
toh_02375	BP2425	2.57255	0.00226667	2.00529	0.00673684	-1.28288	0.823129	exported protein
toh_02397	BP2447	-3.5565	0.0048	-1.90097	0.0354947	1.87089	0.127304	Maf-like protein
toh_02443	BP2488	-1.30174	0.0248496	-2.34788	0.00557895	-1.80365	0.133333	isocitrate dehydrogenase
toh_02500	BP2543	-2.05603	0.0024	-3.87678	0	-1.88556	0.0584444	5-methyltetrahydropteroyltriglutamate-- homocysteine S-methyltransferase
toh_02532	BP2572	-1.50474	0.0419859	-2.02019	0.0126593	-1.34255	0.244527	integration host factor subunit alpha
toh_02533	BP2573	-2.29118	0.00576471	-2.23622	0.0206316	1.02458	0.938512	phenylalanine--tRNA ligase subunit beta
toh_02535	BP2575	OFF	ND	ND	0.829407	-1.11402	0.903761	50s ribosomal protein
toh_02606	BP2652	1.71292	0.0101007	2.71381	0.00168421	1.58432	0.124769	exported protein
toh_02607	BP2653	-2.4694	0.0129811	1.00084	0.905356	2.47149	0.0828364	tripartite tricarboxylate transporter substrate binding protein
toh_02622	BP2668	ND	0.896045	OFF	ND	1.06465	0.865669	phosphoribosylformylglycinamidine synthase
toh_02629	BP2674	1.64286	0.0144944	2.59712	0.00548837	1.58086	0.368692	fimbrial protein
toh_02642	BP2687	OFF	ND	ND	0.826871	1.57578	0.483193	oligoribonuclease
toh_02648	BP2693	-2.91958	0.00311111	-3.11068	0.00441379	-1.06545	0.931833	gamma-glutamyltranspeptidase
toh_02692	BP2738	-55.113	0.0133333	ND	0.82435	ND	0.863246	autotransporter BapC, partial
toh_02711	BP2759	-1.19607	0.400259	-2.93036	0.0118072	-2.45	0.129695	beta-ketoadipyl CoA thiolase
toh_02725	BP2773	-1.86917	0.00833588	-2.78871	0.0235328	-1.49195	0.855923	30s ribosomal protein s20
toh_02846	BP2895	1.31271	0.440962	2.43419	0.00278261	1.85433	0.0406316	exported protein
toh_02861	BP2911	-1.67338	0.107596	-2.62544	0.0463379	-1.56894	0.504385	DNA-binding protein
toh_02887	BP2937	-1.27034	0.208615	1.66114	0.0434151	2.11022	0.0422857	hypothetical protein
toh_02912	BP2962	-2.5992	0.00242105	-1.297	0.107943	2.00402	0.187537	50S ribosomal protein L13
toh_02942	BP2993	-1.62657	0.00475294	-2.18868	0.00442857	-1.34558	0.390614	carbohydrate kinase
toh_02946	BP2998	-1.10277	0.739037	-2.08191	0.0395686	-1.8879	0.131655	3-dehydroquinate dehydratase
toh_02984	BP3036	-1.06662	0.582059	-2.35197	0.0057561	-2.20508	0.0533714	hydrolase
toh_03028	BP3075	-2.28732	0.008288	-1.22098	0.68897	1.87336	0.126526	hypothetical protein
toh_03053	BP3099	2.28734	0.0892865	5.0934	0.000285714	2.22678	0.07224	exported protein
toh_03078	BP3125	-1.59142	0.0184205	-2.39147	0.00638298	-1.50273	0.257124	ribose-phosphate pyrophosphokinase
toh_03084	BP3130	-2.21342	0.003	-2.17499	0.00491429	1.01767	0.855526	MBL fold metallo-hydrolase
toh_03086	BP3132	-1.39813	0.0668118	-2.54264	0.00677966	-1.8186	0.148762	conserved hypothetical protein
toh_03089	BP3135	-1.42478	0.0945053	-2.13801	0.012	-1.5006	0.129261	fumarylacetoacetase
toh_03092	BP3138	OFF	ND	ND	1	ON	ND	two component system response regulator
toh_03108	BP3154	-2.34902	0.00243902	-2.43087	0.00612245	-1.03484	0.960369	thymidylate synthase
toh_03164	BP3213	-2.62391	0.00294737	-2.07531	0.0204407	1.26434	0.284937	hydroxyacylglutathione hydrolase
toh_03166	BP3215	-2.8114	0.00256	-2.30267	0.00887671	1.22093	0.777794	enoyl-[acyl-carrier-protein] reductase FabI
toh_03177	BP3226	-1.68782	0.00416	-2.36046	0.00281481	-1.39853	0.333859	glutamine--tRNA ligase
toh_03213	BP3261	-2.23997	0.00364179	1.23982	0.304782	2.77716	0.0105	indole-3-glycerol phosphate synthase
toh_03214	BP3262	-2.14668	0.00311111	-1.00489	0.593642	2.13623	0.0258667	anthranilate phosphoribosyltransferase
toh_03215	BP3263	-3.03583	0.0035	1.08776	0.899595	3.30225	0.02	anthranilate synthase component II
toh_03216	BP3264	-2.33537	0.00260465	1.22873	0.0351702	2.86954	0.0104	anthranilate synthase component I
toh_03238	BP3287	1.11592	0.688609	-3.01375	0.0269867	-3.36312	0.0830508	ATP synthase subunit gamma
toh_03247	BP3296	OFF	ND	ND	1	ON	ND	hypothetical protein
toh_03272	BP3320	OFF	ND	ND	0.808734	-1.66371	0.139803	cysteine dioxygenase
toh_03276	WP_010927036.1	1.59237	0.0287426	2.36523	0.0217143	1.48535	0.545756	outer membrane protein
toh_03285	BP3333	-1.64888	0.00780488	-4.33184	0	-2.62715	0.0249231	pyruvate kinase
toh_03298	BP3348	-1.2346	0.708741	-2.01158	0.0350154	-1.62934	0.147717	proline--tRNA ligase
toh_03358	BP3416	-1.20494	0.0747521	-2.05848	0.00917333	-1.70837	0.25923	bifunctional phosphoribosylaminoimidazolecarboxamide formyltransferase/IMP cyclohydrolase
toh_03366	BP3425	-2.40669	0.00246154	-2.20802	0.00607692	1.08997	0.897963	carbonic anhydrase
toh_03375	BP3434	1.51697	0.440493	2.65796	0.00540541	1.75215	0.0646512	exported protein
toh_03424	BP3483	OFF	ND	OFF	ND	1.15784	0.651272	haloacid dehalogenase
toh_03442	BP3501	-2.57817	0.00615385	-1.32464	0.128642	1.94631	0.472276	exported protein
toh_03473	BP3529	OFF	ND	ND	0.802334	1.33031	0.663984	conserved hypothetical protein
toh_03474	BP3530	-1.91447	0.029284	-2.15991	0.0236716	-1.1282	0.693674	DNA-binding protein Hu-beta
toh_03476	BP3531	1.27264	0.202921	ND	0.801542	ON	ND	siderophore-mediated iron transport protein
toh_03482	BP3537	-1.53359	0.013711	-2.24267	0.00619608	-1.46237	0.405684	argininosuccinate synthase
toh_03483	BP3538	-1.45217	0.107797	-2.43596	0.00625	-1.67746	0.0869032	ornithine carbamoyltransferase
toh_03488	BP3543	-1.50141	0.0749385	-2.3236	0.0127111	-1.54761	0.175942	D-isomer specific 2-hydroxyacid dehydrogenase
toh_03528	BP3583	ND	0.847416	OFF	ND	-2.19229	0.22775	nicotinate phosphoribosyltransferase
toh_03554	BP3610	-2.20196	0.00255556	-1.75532	0.019037	1.25445	0.463355	elongation factor G
toh_03555;toh_00010	BP3611	-2.02083	0.00318519	-1.55108	0.0619206	1.30286	0.272124	elongation factor Tu
toh_03556	BP3612	-2.01309	0.0129172	-1.35056	0.0824231	1.49056	0.827872	30S ribosomal protein S10
toh_03557	BP3613	-2.22075	0.00763025	-1.49819	0.0793947	1.4823	0.707392	50S ribosomal protein L3
toh_03558	BP3614	-3.41101	0.00318367	-2.40791	0.00585185	1.41659	0.903161	50S ribosomal protein L4
toh_03561	BP3617	-2.7115	0.0132289	-1.83508	0.121711	1.47759	0.546875	30S ribosomal protein S19
toh_03562	BP3618	-2.41075	0.0228493	-1.60562	0.270795	1.50144	0.533054	50S ribosomal protein L22
toh_03564	BP3620	-2.08083	0.00370588	-2.32202	0.00857143	-1.11591	0.90302	50S ribosomal protein L16
toh_03566	BP3622	-2.78982	0.00762393	-1.98179	0.0305263	1.40773	0.883871	30S ribosomal protein S17
toh_03571	BP3628	-2.22555	0.0133006	-2.31407	0.0327735	-1.03977	0.874363	50S ribosomal protein L5
toh_03573	BP3630	-2.154	0.00818898	-1.9958	0.0235259	1.07927	0.89809	30S ribosomal protein S8
toh_03576	BP3633	-2.74124	0.00598058	-1.35452	0.0853417	2.02378	0.413439	30S ribosomal protein S5
toh_03578	BP3635	OFF	ND	ND	0.795255	1.37941	0.358153	50S ribosomal protein L15
toh_03582	BP3639	-2.39283	0.00416901	-2.13995	0.00973684	1.11817	0.778974	30S ribosomal protein S13
toh_03596	BP3653	OFF	ND	OFF	ND	-1.30627	0.463029	diaminopimelate decarboxylase
toh_03642	BP3700	-1.72549	0.00670476	1.55248	0.636274	2.67879	0.0277143	exported protein
toh_03646	BP3704	-2.7387	0.00510204	1.11468	0.415883	3.05277	0.0620541	nitrate/sulfonate/bicarbonate ABC transporter substrate-binding protein
toh_03667	BP3725	5.86406	0.006	1.75282	0.282379	-3.3455	0.0368333	nicotinate-nucleotide diphosphorylase (carboxylating)
toh_03674	BP3732	1.26413	0.101906	2.0195	0.00732308	1.59755	0.161302	putative exported protein
toh_03692	BP3750	-1.79907	0.0742073	-2.85882	0.00610909	-1.58905	0.11335	esterase
toh_03693	BP3751	-1.7374	0.00824806	-3.87133	0.000941176	-2.22823	0.087125	alcohol dehydrogenase class III
toh_03698	BP3756	-1.0471	0.989621	ON	ND	ND	0.807504	exported protein
toh_03723	BP3783	2.73555	0.00234483	1.44983	0.106891	-1.8868	0.14629	pertussis toxin subunit 1
toh_03724	BP3784	3.31939	0.004	1.39647	0.16627	-2.37698	0.0817143	pertussis toxin subunit 2
toh_03725	BP3785	2.50736	0.002625	1.49422	0.0849085	-1.67804	0.202727	pertussis toxin subunit 4 precursor
toh_03726	BP3786	2.78858	0.00373333	-1.05056	0.555342	-2.92955	0.048129	pertussis toxin subunit 5
toh_03727	BP3787	2.76889	0.00258065	1.4074	0.219315	-1.96739	0.107892	pertussis toxin subunit 3
toh_03735	BP3795	2.4949	0.00293333	2.27556	0.0147527	-1.09638	0.882115	type IV secretion system protein PtlE
VS67_02858	-	-1.3533	0.0311907	ON	ND	ON	ND	putative enoyl-CoA hydratase
